# Supplementary material for: Analysis of peak locomotor demands in women’s football–the influence of different epoch lengths
Source: PLoS One. 2024 May 23;19(5):e0303759. doi: 10.1371/journal.pone.0303759 (PMC11115260; doi:10.1371/journal.pone.0303759)
Supplement: S1 File — (XLSX) [file pone.0303759.s001.xlsx]

## Sheet: Sheet1
dateId	matchId	teamId	playerId	sub	minutesPlayedRunning	subPosition	half	value	epochLength	time	metric
1	d1t3	3	12	0	66	offensiveMidfielder	1	62.2	15	30.5	distance
1	d1t3	3	12	0	66	offensiveMidfielder	1	108.5	30	43.9	distance
1	d1t3	3	12	0	66	offensiveMidfielder	1	151.6	45	5.4	distance
1	d1t3	3	12	0	66	offensiveMidfielder	1	178.1	60	13.5	distance
1	d1t3	3	12	0	66	offensiveMidfielder	1	35	15	30.4	hsd
1	d1t3	3	12	0	66	offensiveMidfielder	1	47.2	30	43.9	hsd
1	d1t3	3	12	0	66	offensiveMidfielder	1	56.6	45	43.6	hsd
1	d1t3	3	12	0	66	offensiveMidfielder	1	70.9	60	43.9	hsd
1	d1t3	3	12	0	66	offensiveMidfielder	1	30	15	28.6	spd
1	d1t3	3	12	0	66	offensiveMidfielder	1	30	30	28.6	spd
1	d1t3	3	12	0	66	offensiveMidfielder	1	30	45	28.6	spd
1	d1t3	3	12	0	66	offensiveMidfielder	1	30.7	60	13.4	spd
1	d1t3	3	12	0	66	offensiveMidfielder	1	26	15	33.5	acc
1	d1t3	3	12	0	66	offensiveMidfielder	1	31.6	30	33.7	acc
1	d1t3	3	12	0	66	offensiveMidfielder	1	35.7	45	36	acc
1	d1t3	3	12	0	66	offensiveMidfielder	1	44.5	60	36	acc
1	d1t3	3	12	0	66	offensiveMidfielder	1	27.8	15	25.5	dec
1	d1t3	3	12	0	66	offensiveMidfielder	1	30.4	30	33.6	dec
1	d1t3	3	12	0	66	offensiveMidfielder	2	38.6	45	54.2	dec
1	d1t3	3	12	0	66	offensiveMidfielder	2	38.6	60	54.2	dec
1	d1t3	3	13	0	82	offensiveMidfielder	1	73.1	15	6.7	distance
1	d1t3	3	13	0	82	offensiveMidfielder	1	117.7	30	24.6	distance
1	d1t3	3	13	0	82	offensiveMidfielder	1	155.5	45	24.6	distance
1	d1t3	3	13	0	82	offensiveMidfielder	1	188.9	60	25	distance
1	d1t3	3	13	0	82	offensiveMidfielder	2	56.7	15	72.8	hsd
1	d1t3	3	13	0	82	offensiveMidfielder	1	57.2	30	30.4	hsd
1	d1t3	3	13	0	82	offensiveMidfielder	2	64.7	45	62.8	hsd
1	d1t3	3	13	0	82	offensiveMidfielder	2	64.7	60	62.8	hsd
1	d1t3	3	13	0	82	offensiveMidfielder	1	42.3	15	6.6	spd
1	d1t3	3	13	0	82	offensiveMidfielder	1	42.3	30	6.6	spd
1	d1t3	3	13	0	82	offensiveMidfielder	1	42.3	45	6.6	spd
1	d1t3	3	13	0	82	offensiveMidfielder	1	42.3	60	6.6	spd
1	d1t3	3	13	0	82	offensiveMidfielder	1	26.1	15	18.6	acc
1	d1t3	3	13	0	82	offensiveMidfielder	2	32	30	67.9	acc
1	d1t3	3	13	0	82	offensiveMidfielder	2	32	45	67.9	acc
1	d1t3	3	13	0	82	offensiveMidfielder	2	41.3	60	58.4	acc
1	d1t3	3	13	0	82	offensiveMidfielder	2	25	15	62.3	dec
1	d1t3	3	13	0	82	offensiveMidfielder	1	33.7	30	30.4	dec
1	d1t3	3	13	0	82	offensiveMidfielder	1	33.7	45	30.4	dec
1	d1t3	3	13	0	82	offensiveMidfielder	1	33.7	60	30.4	dec
1	d1t3	3	16	0	95	centralMidfielder	1	72.2	15	32.9	distance
1	d1t3	3	16	0	95	centralMidfielder	1	113.2	30	33	distance
1	d1t3	3	16	0	95	centralMidfielder	1	151.2	45	33	distance
1	d1t3	3	16	0	95	centralMidfielder	1	187.8	60	11.2	distance
1	d1t3	3	16	0	95	centralMidfielder	1	48.7	15	2.2	hsd
1	d1t3	3	16	0	95	centralMidfielder	1	62.4	30	2.2	hsd
1	d1t3	3	16	0	95	centralMidfielder	1	62.4	45	2.2	hsd
1	d1t3	3	16	0	95	centralMidfielder	1	78.4	60	3	hsd
1	d1t3	3	16	0	95	centralMidfielder	1	40.9	15	32.8	spd
1	d1t3	3	16	0	95	centralMidfielder	1	40.9	30	32.8	spd
1	d1t3	3	16	0	95	centralMidfielder	1	40.9	45	32.8	spd
1	d1t3	3	16	0	95	centralMidfielder	1	62.5	60	33.6	spd
1	d1t3	3	16	0	95	centralMidfielder	1	22.5	15	38.6	acc
1	d1t3	3	16	0	95	centralMidfielder	1	29.8	30	18.9	acc
1	d1t3	3	16	0	95	centralMidfielder	1	29.8	45	18.9	acc
1	d1t3	3	16	0	95	centralMidfielder	2	34.5	60	91.1	acc
1	d1t3	3	16	0	95	centralMidfielder	2	21.7	15	53.2	dec
1	d1t3	3	16	0	95	centralMidfielder	2	26.9	30	90.5	dec
1	d1t3	3	16	0	95	centralMidfielder	2	29.5	45	75.6	dec
1	d1t3	3	16	0	95	centralMidfielder	2	31	60	75.6	dec
1	d1t3	3	20	0	95	centralDefender	2	87.4	15	85.5	distance
1	d1t3	3	20	0	95	centralDefender	2	114.1	30	85.7	distance
1	d1t3	3	20	0	95	centralDefender	2	148.8	45	70	distance
1	d1t3	3	20	0	95	centralDefender	2	176.4	60	70.2	distance
1	d1t3	3	20	0	95	centralDefender	2	77.9	15	85.5	hsd
1	d1t3	3	20	0	95	centralDefender	2	77.9	30	85.5	hsd
1	d1t3	3	20	0	95	centralDefender	2	77.9	45	85.5	hsd
1	d1t3	3	20	0	95	centralDefender	2	77.9	60	85.5	hsd
1	d1t3	3	20	0	95	centralDefender	2	54.6	15	85.4	spd
1	d1t3	3	20	0	95	centralDefender	2	54.6	30	85.4	spd
1	d1t3	3	20	0	95	centralDefender	2	54.6	45	85.4	spd
1	d1t3	3	20	0	95	centralDefender	2	54.6	60	85.4	spd
1	d1t3	3	20	0	95	centralDefender	1	25.2	15	10.4	acc
1	d1t3	3	20	0	95	centralDefender	1	25.2	30	10.4	acc
1	d1t3	3	20	0	95	centralDefender	1	25.2	45	10.4	acc
1	d1t3	3	20	0	95	centralDefender	1	32	60	11.4	acc
1	d1t3	3	20	0	95	centralDefender	2	26.2	15	70	dec
1	d1t3	3	20	0	95	centralDefender	2	31	30	70	dec
1	d1t3	3	20	0	95	centralDefender	2	34.6	45	70	dec
1	d1t3	3	20	0	95	centralDefender	2	34.6	60	70	dec
1	d1t3	3	21	0	95	centralMidfielder	2	79.2	15	72.8	distance
1	d1t3	3	21	0	95	centralMidfielder	1	118.6	30	10.6	distance
1	d1t3	3	21	0	95	centralMidfielder	1	165.8	45	10.8	distance
1	d1t3	3	21	0	95	centralMidfielder	1	214.4	60	11.1	distance
1	d1t3	3	21	0	95	centralMidfielder	2	68.3	15	72.8	hsd
1	d1t3	3	21	0	95	centralMidfielder	2	68.3	30	72.8	hsd
1	d1t3	3	21	0	95	centralMidfielder	2	68.3	45	72.8	hsd
1	d1t3	3	21	0	95	centralMidfielder	1	87.6	60	31.2	hsd
1	d1t3	3	21	0	95	centralMidfielder	2	40.3	15	72.8	spd
1	d1t3	3	21	0	95	centralMidfielder	2	40.3	30	72.8	spd
1	d1t3	3	21	0	95	centralMidfielder	2	40.3	45	72.8	spd
1	d1t3	3	21	0	95	centralMidfielder	2	40.3	60	72.8	spd
1	d1t3	3	21	0	95	centralMidfielder	2	34.3	15	47.3	acc
1	d1t3	3	21	0	95	centralMidfielder	2	34.3	30	47.3	acc
1	d1t3	3	21	0	95	centralMidfielder	2	39.9	45	47.3	acc
1	d1t3	3	21	0	95	centralMidfielder	2	48.5	60	47.3	acc
1	d1t3	3	21	0	95	centralMidfielder	1	19.7	15	35.4	dec
1	d1t3	3	21	0	95	centralMidfielder	1	25.5	30	35.4	dec
1	d1t3	3	21	0	95	centralMidfielder	2	31.9	45	46.4	dec
1	d1t3	3	21	0	95	centralMidfielder	2	40.6	60	47.3	dec
1	d1t3	3	35	0	95	centralDefender	2	82.8	15	85.5	distance
1	d1t3	3	35	0	95	centralDefender	2	108.5	30	85.7	distance
1	d1t3	3	35	0	95	centralDefender	1	154.3	45	25.7	distance
1	d1t3	3	35	0	95	centralDefender	1	177.6	60	25.7	distance
1	d1t3	3	35	0	95	centralDefender	2	70.6	15	85.5	hsd
1	d1t3	3	35	0	95	centralDefender	2	70.6	30	85.5	hsd
1	d1t3	3	35	0	95	centralDefender	2	70.6	45	85.5	hsd
1	d1t3	3	35	0	95	centralDefender	2	70.6	60	85.5	hsd
1	d1t3	3	35	0	95	centralDefender	2	49.3	15	85.4	spd
1	d1t3	3	35	0	95	centralDefender	2	49.3	30	85.4	spd
1	d1t3	3	35	0	95	centralDefender	2	49.3	45	85.4	spd
1	d1t3	3	35	0	95	centralDefender	2	49.3	60	85.4	spd
1	d1t3	3	35	0	95	centralDefender	2	26.4	15	85.4	acc
1	d1t3	3	35	0	95	centralDefender	2	26.4	30	85.4	acc
1	d1t3	3	35	0	95	centralDefender	2	26.4	45	85.4	acc
1	d1t3	3	35	0	95	centralDefender	2	26.4	60	85.4	acc
1	d1t3	3	35	0	95	centralDefender	1	15.9	15	38.7	dec
1	d1t3	3	35	0	95	centralDefender	1	15.9	30	38.7	dec
1	d1t3	3	35	0	95	centralDefender	1	18.9	45	10.8	dec
1	d1t3	3	35	0	95	centralDefender	1	19.8	60	38.7	dec
1	d1t3	3	46	1	29	offensiveMidfielder	2	90.3	15	55.1	distance
1	d1t3	3	46	1	29	offensiveMidfielder	2	144.4	30	55.3	distance
1	d1t3	3	46	1	29	offensiveMidfielder	2	179.1	45	55.5	distance
1	d1t3	3	46	1	29	offensiveMidfielder	2	206.5	60	55.7	distance
1	d1t3	3	46	1	29	offensiveMidfielder	2	79.6	15	55	hsd
1	d1t3	3	46	1	29	offensiveMidfielder	2	85.6	30	55.3	hsd
1	d1t3	3	46	1	29	offensiveMidfielder	2	85.6	45	55.3	hsd
1	d1t3	3	46	1	29	offensiveMidfielder	2	85.6	60	55.3	hsd
1	d1t3	3	46	1	29	offensiveMidfielder	2	56.4	15	55	spd
1	d1t3	3	46	1	29	offensiveMidfielder	2	56.4	30	55	spd
1	d1t3	3	46	1	29	offensiveMidfielder	2	56.4	45	55	spd
1	d1t3	3	46	1	29	offensiveMidfielder	2	56.4	60	55	spd
1	d1t3	3	46	1	29	offensiveMidfielder	2	31.8	15	54.9	acc
1	d1t3	3	46	1	29	offensiveMidfielder	2	35.5	30	46.2	acc
1	d1t3	3	46	1	29	offensiveMidfielder	2	35.5	45	46.2	acc
1	d1t3	3	46	1	29	offensiveMidfielder	2	37.6	60	64.4	acc
1	d1t3	3	46	1	29	offensiveMidfielder	2	29.1	15	63.5	dec
1	d1t3	3	46	1	29	offensiveMidfielder	2	32.4	30	63.5	dec
1	d1t3	3	46	1	29	offensiveMidfielder	2	42.4	45	63.5	dec
1	d1t3	3	46	1	29	offensiveMidfielder	2	42.4	60	63.5	dec
1	d1t3	3	56	1	13	offensiveMidfielder	2	77.1	15	49.5	distance
1	d1t3	3	56	1	13	offensiveMidfielder	2	100.1	30	49.7	distance
1	d1t3	3	56	1	13	offensiveMidfielder	2	117.7	45	46.4	distance
1	d1t3	3	56	1	13	offensiveMidfielder	2	156	60	46.8	distance
1	d1t3	3	56	1	13	offensiveMidfielder	2	61.8	15	49.5	hsd
1	d1t3	3	56	1	13	offensiveMidfielder	2	61.8	30	49.5	hsd
1	d1t3	3	56	1	13	offensiveMidfielder	2	61.8	45	49.5	hsd
1	d1t3	3	56	1	13	offensiveMidfielder	2	61.8	60	49.5	hsd
1	d1t3	3	56	1	13	offensiveMidfielder	2	50.4	15	49.4	spd
1	d1t3	3	56	1	13	offensiveMidfielder	2	50.4	30	49.4	spd
1	d1t3	3	56	1	13	offensiveMidfielder	2	50.4	45	49.4	spd
1	d1t3	3	56	1	13	offensiveMidfielder	2	50.4	60	49.4	spd
1	d1t3	3	56	1	13	offensiveMidfielder	2	23.9	15	49.3	acc
1	d1t3	3	56	1	13	offensiveMidfielder	2	33.7	30	46.6	acc
1	d1t3	3	56	1	13	offensiveMidfielder	2	35.3	45	46.8	acc
1	d1t3	3	56	1	13	offensiveMidfielder	2	39.2	60	47.5	acc
1	d1t3	3	56	1	13	offensiveMidfielder	2	23.5	15	49.5	dec
1	d1t3	3	56	1	13	offensiveMidfielder	2	23.5	30	49.5	dec
1	d1t3	3	56	1	13	offensiveMidfielder	2	28.6	45	47.5	dec
1	d1t3	3	56	1	13	offensiveMidfielder	2	31.4	60	48.4	dec
1	d1t3	3	58	1	48	offensiveMidfielder	2	72.7	15	74.1	distance
1	d1t3	3	58	1	48	offensiveMidfielder	2	113.8	30	62	distance
1	d1t3	3	58	1	48	offensiveMidfielder	2	177.7	45	61.9	distance
1	d1t3	3	58	1	48	offensiveMidfielder	2	211.2	60	62.2	distance
1	d1t3	3	58	1	48	offensiveMidfielder	2	55.1	15	77.5	hsd
1	d1t3	3	58	1	48	offensiveMidfielder	2	62.1	30	62.2	hsd
1	d1t3	3	58	1	48	offensiveMidfielder	2	97.9	45	61.9	hsd
1	d1t3	3	58	1	48	offensiveMidfielder	2	107.2	60	62.2	hsd
1	d1t3	3	58	1	48	offensiveMidfielder	2	30.1	15	73.9	spd
1	d1t3	3	58	1	48	offensiveMidfielder	2	30.1	30	73.9	spd
1	d1t3	3	58	1	48	offensiveMidfielder	2	30.1	45	73.9	spd
1	d1t3	3	58	1	48	offensiveMidfielder	2	30.1	60	73.9	spd
1	d1t3	3	58	1	48	offensiveMidfielder	2	31.3	15	48	acc
1	d1t3	3	58	1	48	offensiveMidfielder	2	33.8	30	48.1	acc
1	d1t3	3	58	1	48	offensiveMidfielder	2	36.8	45	54.5	acc
1	d1t3	3	58	1	48	offensiveMidfielder	2	45	60	82.6	acc
1	d1t3	3	58	1	48	offensiveMidfielder	2	21.9	15	89.1	dec
1	d1t3	3	58	1	48	offensiveMidfielder	2	24.4	30	54.4	dec
1	d1t3	3	58	1	48	offensiveMidfielder	2	32.2	45	67.7	dec
1	d1t3	3	58	1	48	offensiveMidfielder	2	35.4	60	62.2	dec
1	d1t3	3	61	0	95	rightBack	1	82.9	15	25.6	distance
1	d1t3	3	61	0	95	rightBack	1	149.8	30	25.7	distance
1	d1t3	3	61	0	95	rightBack	1	179.7	45	25.7	distance
1	d1t3	3	61	0	95	rightBack	1	212.8	60	25.8	distance
1	d1t3	3	61	0	95	rightBack	1	74	15	25.6	hsd
1	d1t3	3	61	0	95	rightBack	1	121.9	30	25.7	hsd
1	d1t3	3	61	0	95	rightBack	1	121.9	45	25.7	hsd
1	d1t3	3	61	0	95	rightBack	1	121.9	60	25.7	hsd
1	d1t3	3	61	0	95	rightBack	1	51.1	15	25.6	spd
1	d1t3	3	61	0	95	rightBack	1	77.4	30	25.6	spd
1	d1t3	3	61	0	95	rightBack	1	77.4	45	25.6	spd
1	d1t3	3	61	0	95	rightBack	1	77.4	60	25.6	spd
1	d1t3	3	61	0	95	rightBack	2	30.2	15	68.7	acc
1	d1t3	3	61	0	95	rightBack	2	30.2	30	82.7	acc
1	d1t3	3	61	0	95	rightBack	2	32.5	45	69.3	acc
1	d1t3	3	61	0	95	rightBack	2	36.9	60	69.6	acc
1	d1t3	3	61	0	95	rightBack	1	21.9	15	38.8	dec
1	d1t3	3	61	0	95	rightBack	2	22.5	30	50.4	dec
1	d1t3	3	61	0	95	rightBack	1	28.9	45	39.4	dec
1	d1t3	3	61	0	95	rightBack	1	29.2	60	38.8	dec
1	d1t3	3	72	0	82	striker	1	74.4	15	18.8	distance
1	d1t3	3	72	0	82	striker	1	114.2	30	13	distance
1	d1t3	3	72	0	82	striker	1	148.1	45	13.2	distance
1	d1t3	3	72	0	82	striker	1	175.9	60	37.4	distance
1	d1t3	3	72	0	82	striker	1	64.7	15	18.8	hsd
1	d1t3	3	72	0	82	striker	1	64.7	30	18.8	hsd
1	d1t3	3	72	0	82	striker	1	64.7	45	18.8	hsd
1	d1t3	3	72	0	82	striker	1	64.7	60	18.8	hsd
1	d1t3	3	72	0	82	striker	2	39.7	15	72.7	spd
1	d1t3	3	72	0	82	striker	2	39.7	30	72.7	spd
1	d1t3	3	72	0	82	striker	2	39.7	45	72.7	spd
1	d1t3	3	72	0	82	striker	2	39.7	60	72.7	spd
1	d1t3	3	72	0	82	striker	2	21.1	15	72.6	acc
1	d1t3	3	72	0	82	striker	2	27	30	54	acc
1	d1t3	3	72	0	82	striker	2	34.8	45	54.1	acc
1	d1t3	3	72	0	82	striker	2	38.7	60	54	acc
1	d1t3	3	72	0	82	striker	1	18.9	15	6.6	dec
1	d1t3	3	72	0	82	striker	1	23.6	30	26.9	dec
1	d1t3	3	72	0	82	striker	1	23.6	45	26.9	dec
1	d1t3	3	72	0	82	striker	2	28.2	60	54	dec
1	d1t3	3	73	0	66	leftBack	2	80.9	15	50.1	distance
1	d1t3	3	73	0	66	leftBack	2	119.9	30	50.2	distance
1	d1t3	3	73	0	66	leftBack	1	151.2	45	25.6	distance
1	d1t3	3	73	0	66	leftBack	1	178.5	60	25.8	distance
1	d1t3	3	73	0	66	leftBack	2	72.4	15	50.1	hsd
1	d1t3	3	73	0	66	leftBack	2	78.9	30	50.1	hsd
1	d1t3	3	73	0	66	leftBack	1	80.3	45	25.6	hsd
1	d1t3	3	73	0	66	leftBack	1	85.9	60	25.6	hsd
1	d1t3	3	73	0	66	leftBack	1	51.5	15	38.7	spd
1	d1t3	3	73	0	66	leftBack	1	51.5	30	38.7	spd
1	d1t3	3	73	0	66	leftBack	1	51.5	45	38.7	spd
1	d1t3	3	73	0	66	leftBack	1	51.5	60	38.7	spd
1	d1t3	3	73	0	66	leftBack	1	29.8	15	3.3	acc
1	d1t3	3	73	0	66	leftBack	1	37.8	30	0.5	acc
1	d1t3	3	73	0	66	leftBack	1	43.8	45	0.8	acc
1	d1t3	3	73	0	66	leftBack	1	43.8	60	1	acc
1	d1t3	3	73	0	66	leftBack	2	22	15	56.2	dec
1	d1t3	3	73	0	66	leftBack	2	25.8	30	62.4	dec
1	d1t3	3	73	0	66	leftBack	1	30.5	45	11.9	dec
1	d1t3	3	73	0	66	leftBack	1	30.5	60	11.9	dec
1	d1t3	3	95	1	13	striker	2	83.9	15	49.5	distance
1	d1t3	3	95	1	13	striker	2	110.1	30	49.7	distance
1	d1t3	3	95	1	13	striker	2	138.5	45	54.5	distance
1	d1t3	3	95	1	13	striker	2	174.8	60	51.4	distance
1	d1t3	3	95	1	13	striker	2	78.9	15	49.5	hsd
1	d1t3	3	95	1	13	striker	2	78.9	30	49.5	hsd
1	d1t3	3	95	1	13	striker	2	78.9	45	49.5	hsd
1	d1t3	3	95	1	13	striker	2	78.9	60	49.5	hsd
1	d1t3	3	95	1	13	striker	2	50.1	15	49.5	spd
1	d1t3	3	95	1	13	striker	2	50.1	30	49.5	spd
1	d1t3	3	95	1	13	striker	2	50.1	45	49.5	spd
1	d1t3	3	95	1	13	striker	2	50.1	60	49.5	spd
1	d1t3	3	95	1	13	striker	2	28.6	15	56.1	acc
1	d1t3	3	95	1	13	striker	2	29.3	30	50.7	acc
1	d1t3	3	95	1	13	striker	2	32.6	45	56.4	acc
1	d1t3	3	95	1	13	striker	2	43.3	60	51.3	acc
1	d1t3	3	95	1	13	striker	2	27	15	56	dec
1	d1t3	3	95	1	13	striker	2	27	30	56	dec
1	d1t3	3	95	1	13	striker	2	32.9	45	56.5	dec
1	d1t3	3	95	1	13	striker	2	32.9	60	56.5	dec
1	d1t3	3	101	0	46	offensiveMidfielder	1	75.1	15	3.1	distance
1	d1t3	3	101	0	46	offensiveMidfielder	1	122.1	30	3.2	distance
1	d1t3	3	101	0	46	offensiveMidfielder	1	164.3	45	3.4	distance
1	d1t3	3	101	0	46	offensiveMidfielder	1	195.4	60	43.7	distance
1	d1t3	3	101	0	46	offensiveMidfielder	1	61.7	15	3.1	hsd
1	d1t3	3	101	0	46	offensiveMidfielder	1	69.1	30	43.1	hsd
1	d1t3	3	101	0	46	offensiveMidfielder	1	71.9	45	3.3	hsd
1	d1t3	3	101	0	46	offensiveMidfielder	1	76.8	60	43.8	hsd
1	d1t3	3	101	0	46	offensiveMidfielder	1	39.3	15	7.9	spd
1	d1t3	3	101	0	46	offensiveMidfielder	1	39.3	30	7.9	spd
1	d1t3	3	101	0	46	offensiveMidfielder	1	39.3	45	7.9	spd
1	d1t3	3	101	0	46	offensiveMidfielder	1	39.3	60	7.9	spd
1	d1t3	3	101	0	46	offensiveMidfielder	1	21.9	15	21.7	acc
1	d1t3	3	101	0	46	offensiveMidfielder	1	28.8	30	22.1	acc
1	d1t3	3	101	0	46	offensiveMidfielder	1	28.8	45	22.1	acc
1	d1t3	3	101	0	46	offensiveMidfielder	1	30	60	21.7	acc
1	d1t3	3	101	0	46	offensiveMidfielder	1	17.9	15	27	dec
1	d1t3	3	101	0	46	offensiveMidfielder	1	22.7	30	28.7	dec
1	d1t3	3	101	0	46	offensiveMidfielder	1	27.6	45	3.4	dec
1	d1t3	3	101	0	46	offensiveMidfielder	1	27.6	60	3.4	dec
1	d1t3	3	103	1	29	leftBack	2	75.1	15	67.9	distance
1	d1t3	3	103	1	29	leftBack	2	135.8	30	68.1	distance
1	d1t3	3	103	1	29	leftBack	2	173.2	45	68.1	distance
1	d1t3	3	103	1	29	leftBack	2	213.6	60	68.1	distance
1	d1t3	3	103	1	29	leftBack	2	60.1	15	68	hsd
1	d1t3	3	103	1	29	leftBack	2	94.2	30	68.1	hsd
1	d1t3	3	103	1	29	leftBack	2	94.2	45	68.1	hsd
1	d1t3	3	103	1	29	leftBack	2	98.5	60	68.1	hsd
1	d1t3	3	103	1	29	leftBack	2	29.2	15	67.9	spd
1	d1t3	3	103	1	29	leftBack	2	29.2	30	67.9	spd
1	d1t3	3	103	1	29	leftBack	2	29.2	45	67.9	spd
1	d1t3	3	103	1	29	leftBack	2	29.2	60	67.9	spd
1	d1t3	3	103	1	29	leftBack	2	19.4	15	62.5	acc
1	d1t3	3	103	1	29	leftBack	2	26.5	30	56.2	acc
1	d1t3	3	103	1	29	leftBack	2	32.9	45	56.2	acc
1	d1t3	3	103	1	29	leftBack	2	32.9	60	56.2	acc
1	d1t3	3	103	1	29	leftBack	2	22.5	15	56.1	dec
1	d1t3	3	103	1	29	leftBack	2	28.4	30	56.1	dec
1	d1t3	3	103	1	29	leftBack	2	30.1	45	56.1	dec
1	d1t3	3	103	1	29	leftBack	2	31.9	60	71.3	dec
3	d3t2	2	3	0	97	defensiveMidfielder	1	89.6	15	22.3	distance
3	d3t2	2	3	0	97	defensiveMidfielder	1	120	30	34.3	distance
3	d3t2	2	3	0	97	defensiveMidfielder	1	159.3	45	22.4	distance
3	d3t2	2	3	0	97	defensiveMidfielder	2	195	60	59.4	distance
3	d3t2	2	3	0	97	defensiveMidfielder	1	89.6	15	22.3	hsd
3	d3t2	2	3	0	97	defensiveMidfielder	1	90	30	22.3	hsd
3	d3t2	2	3	0	97	defensiveMidfielder	1	104.6	45	22.3	hsd
3	d3t2	2	3	0	97	defensiveMidfielder	1	104.6	60	22.3	hsd
3	d3t2	2	3	0	97	defensiveMidfielder	1	63.5	15	22.2	spd
3	d3t2	2	3	0	97	defensiveMidfielder	1	63.5	30	22.2	spd
3	d3t2	2	3	0	97	defensiveMidfielder	1	63.5	45	22.2	spd
3	d3t2	2	3	0	97	defensiveMidfielder	1	63.5	60	22.2	spd
3	d3t2	2	3	0	97	defensiveMidfielder	2	27	15	65.4	acc
3	d3t2	2	3	0	97	defensiveMidfielder	1	36.7	30	7.1	acc
3	d3t2	2	3	0	97	defensiveMidfielder	1	37.9	45	7.1	acc
3	d3t2	2	3	0	97	defensiveMidfielder	2	38.2	60	59.3	acc
3	d3t2	2	3	0	97	defensiveMidfielder	1	27.5	15	9	dec
3	d3t2	2	3	0	97	defensiveMidfielder	1	27.5	30	9	dec
3	d3t2	2	3	0	97	defensiveMidfielder	1	27.5	45	9	dec
3	d3t2	2	3	0	97	defensiveMidfielder	2	34.2	60	54.6	dec
3	d3t2	2	6	0	97	defensiveMidfielder	1	73.5	15	37.6	distance
3	d3t2	2	6	0	97	defensiveMidfielder	1	109.1	30	38.6	distance
3	d3t2	2	6	0	97	defensiveMidfielder	2	144	45	69.3	distance
3	d3t2	2	6	0	97	defensiveMidfielder	1	187.2	60	18.9	distance
3	d3t2	2	6	0	97	defensiveMidfielder	1	54.6	15	37.6	hsd
3	d3t2	2	6	0	97	defensiveMidfielder	1	54.6	30	37.6	hsd
3	d3t2	2	6	0	97	defensiveMidfielder	1	58.6	45	22.2	hsd
3	d3t2	2	6	0	97	defensiveMidfielder	1	82.6	60	38.5	hsd
3	d3t2	2	6	0	97	defensiveMidfielder	1	44.9	15	37.6	spd
3	d3t2	2	6	0	97	defensiveMidfielder	1	44.9	30	37.6	spd
3	d3t2	2	6	0	97	defensiveMidfielder	1	44.9	45	37.6	spd
3	d3t2	2	6	0	97	defensiveMidfielder	1	53.5	60	38.4	spd
3	d3t2	2	6	0	97	defensiveMidfielder	1	27.6	15	31	acc
3	d3t2	2	6	0	97	defensiveMidfielder	1	28	30	13.2	acc
3	d3t2	2	6	0	97	defensiveMidfielder	1	30.1	45	13.7	acc
3	d3t2	2	6	0	97	defensiveMidfielder	1	31.9	60	12.1	acc
3	d3t2	2	6	0	97	defensiveMidfielder	1	22.2	15	11.3	dec
3	d3t2	2	6	0	97	defensiveMidfielder	1	28.7	30	13.3	dec
3	d3t2	2	6	0	97	defensiveMidfielder	1	29.6	45	13.6	dec
3	d3t2	2	6	0	97	defensiveMidfielder	1	29.6	60	13.6	dec
3	d3t2	2	17	0	66	leftWinger	1	74	15	22.3	distance
3	d3t2	2	17	0	66	leftWinger	1	107.2	30	36.2	distance
3	d3t2	2	17	0	66	leftWinger	1	142.1	45	17.8	distance
3	d3t2	2	17	0	66	leftWinger	2	165.5	60	59.4	distance
3	d3t2	2	17	0	66	leftWinger	1	64.2	15	22.2	hsd
3	d3t2	2	17	0	66	leftWinger	1	68.7	30	36	hsd
3	d3t2	2	17	0	66	leftWinger	1	74.6	45	36	hsd
3	d3t2	2	17	0	66	leftWinger	1	74.6	60	36	hsd
3	d3t2	2	17	0	66	leftWinger	1	54.9	15	22.2	spd
3	d3t2	2	17	0	66	leftWinger	1	54.9	30	22.2	spd
3	d3t2	2	17	0	66	leftWinger	1	54.9	45	22.2	spd
3	d3t2	2	17	0	66	leftWinger	1	54.9	60	22.2	spd
3	d3t2	2	17	0	66	leftWinger	1	30.3	15	30.9	acc
3	d3t2	2	17	0	66	leftWinger	1	30.3	30	30.9	acc
3	d3t2	2	17	0	66	leftWinger	1	30.3	45	30.9	acc
3	d3t2	2	17	0	66	leftWinger	1	32.1	60	30.9	acc
3	d3t2	2	17	0	66	leftWinger	1	17.4	15	36	dec
3	d3t2	2	17	0	66	leftWinger	1	25	30	5.4	dec
3	d3t2	2	17	0	66	leftWinger	1	25.8	45	36	dec
3	d3t2	2	17	0	66	leftWinger	1	25.8	60	36	dec
3	d3t2	2	37	1	14	rightWinger	2	66.9	15	48.8	distance
3	d3t2	2	37	1	14	rightWinger	2	116.1	30	49	distance
3	d3t2	2	37	1	14	rightWinger	2	151.1	45	49.3	distance
3	d3t2	2	37	1	14	rightWinger	2	192.4	60	49.6	distance
3	d3t2	2	37	1	14	rightWinger	2	31.3	15	45.9	hsd
3	d3t2	2	37	1	14	rightWinger	2	31.3	30	45.9	hsd
3	d3t2	2	37	1	14	rightWinger	2	37.3	45	53.7	hsd
3	d3t2	2	37	1	14	rightWinger	2	47.7	60	49.6	hsd
3	d3t2	2	37	1	14	rightWinger	2	19.9	15	45.9	spd
3	d3t2	2	37	1	14	rightWinger	2	19.9	30	45.9	spd
3	d3t2	2	37	1	14	rightWinger	2	19.9	45	45.9	spd
3	d3t2	2	37	1	14	rightWinger	2	32	60	49.6	spd
3	d3t2	2	37	1	14	rightWinger	2	22.5	15	51.7	acc
3	d3t2	2	37	1	14	rightWinger	2	32.9	30	51.7	acc
3	d3t2	2	37	1	14	rightWinger	2	41.3	45	51.7	acc
3	d3t2	2	37	1	14	rightWinger	2	41.3	60	51.7	acc
3	d3t2	2	37	1	14	rightWinger	2	18.7	15	49.6	dec
3	d3t2	2	37	1	14	rightWinger	2	18.7	30	49.6	dec
3	d3t2	2	37	1	14	rightWinger	2	22.5	45	51.8	dec
3	d3t2	2	37	1	14	rightWinger	2	22.8	60	50.4	dec
3	d3t2	2	45	1	14	centralDefender	2	60.7	15	58.5	distance
3	d3t2	2	45	1	14	centralDefender	2	94.1	30	57.4	distance
3	d3t2	2	45	1	14	centralDefender	2	128.3	45	51.8	distance
3	d3t2	2	45	1	14	centralDefender	2	156.6	60	52.3	distance
3	d3t2	2	45	1	14	centralDefender	2	34.3	15	58.4	hsd
3	d3t2	2	45	1	14	centralDefender	2	34.3	30	58.4	hsd
3	d3t2	2	45	1	14	centralDefender	2	34.3	45	58.4	hsd
3	d3t2	2	45	1	14	centralDefender	2	37	60	58.4	hsd
3	d3t2	2	45	1	14	centralDefender	2	1.1	15	54.8	spd
3	d3t2	2	45	1	14	centralDefender	2	1.1	30	54.8	spd
3	d3t2	2	45	1	14	centralDefender	2	1.1	45	54.8	spd
3	d3t2	2	45	1	14	centralDefender	2	1.1	60	54.8	spd
3	d3t2	2	45	1	14	centralDefender	2	16.3	15	58.4	acc
3	d3t2	2	45	1	14	centralDefender	2	16.9	30	51.8	acc
3	d3t2	2	45	1	14	centralDefender	2	16.9	45	51.8	acc
3	d3t2	2	45	1	14	centralDefender	2	16.9	60	51.8	acc
3	d3t2	2	45	1	14	centralDefender	2	14	15	50.6	dec
3	d3t2	2	45	1	14	centralDefender	2	14	30	50.6	dec
3	d3t2	2	45	1	14	centralDefender	2	14	45	50.6	dec
3	d3t2	2	45	1	14	centralDefender	2	20.8	60	51.2	dec
3	d3t2	2	67	0	97	centralMidfielder	2	67.9	15	75	distance
3	d3t2	2	67	0	97	centralMidfielder	2	100.2	30	75.2	distance
3	d3t2	2	67	0	97	centralMidfielder	2	131.3	45	75.3	distance
3	d3t2	2	67	0	97	centralMidfielder	1	168.8	60	43.6	distance
3	d3t2	2	67	0	97	centralMidfielder	2	46.2	15	75	hsd
3	d3t2	2	67	0	97	centralMidfielder	2	46.2	30	75	hsd
3	d3t2	2	67	0	97	centralMidfielder	2	46.2	45	75	hsd
3	d3t2	2	67	0	97	centralMidfielder	2	46.2	60	75	hsd
3	d3t2	2	67	0	97	centralMidfielder	2	39.6	15	74.9	spd
3	d3t2	2	67	0	97	centralMidfielder	2	39.6	30	74.9	spd
3	d3t2	2	67	0	97	centralMidfielder	2	39.6	45	74.9	spd
3	d3t2	2	67	0	97	centralMidfielder	2	39.6	60	74.9	spd
3	d3t2	2	67	0	97	centralMidfielder	2	20.8	15	58.6	acc
3	d3t2	2	67	0	97	centralMidfielder	2	28.1	30	77.9	acc
3	d3t2	2	67	0	97	centralMidfielder	2	28.1	45	77.9	acc
3	d3t2	2	67	0	97	centralMidfielder	2	31.4	60	77.9	acc
3	d3t2	2	67	0	97	centralMidfielder	2	24.9	15	56.4	dec
3	d3t2	2	67	0	97	centralMidfielder	2	24.9	30	56.4	dec
3	d3t2	2	67	0	97	centralMidfielder	2	29.7	45	47.1	dec
3	d3t2	2	67	0	97	centralMidfielder	2	32	60	47.3	dec
3	d3t2	2	75	0	97	centralDefender	1	64.4	15	2.3	distance
3	d3t2	2	75	0	97	centralDefender	1	99.3	30	38.6	distance
3	d3t2	2	75	0	97	centralDefender	1	134.2	45	43.2	distance
3	d3t2	2	75	0	97	centralDefender	1	159	60	5.3	distance
3	d3t2	2	75	0	97	centralDefender	2	42.2	15	58.6	hsd
3	d3t2	2	75	0	97	centralDefender	2	42.2	30	58.6	hsd
3	d3t2	2	75	0	97	centralDefender	2	51	45	58.6	hsd
3	d3t2	2	75	0	97	centralDefender	2	51	60	58.6	hsd
3	d3t2	2	75	0	97	centralDefender	2	35.3	15	58.6	spd
3	d3t2	2	75	0	97	centralDefender	2	35.3	30	58.6	spd
3	d3t2	2	75	0	97	centralDefender	2	35.3	45	58.6	spd
3	d3t2	2	75	0	97	centralDefender	2	35.3	60	58.6	spd
3	d3t2	2	75	0	97	centralDefender	2	24.5	15	64	acc
3	d3t2	2	75	0	97	centralDefender	2	25.8	30	69.7	acc
3	d3t2	2	75	0	97	centralDefender	2	25.8	45	69.7	acc
3	d3t2	2	75	0	97	centralDefender	2	31.8	60	63.9	acc
3	d3t2	2	75	0	97	centralDefender	1	27.5	15	2.3	dec
3	d3t2	2	75	0	97	centralDefender	1	27.5	30	2.3	dec
3	d3t2	2	75	0	97	centralDefender	1	29.9	45	2.8	dec
3	d3t2	2	75	0	97	centralDefender	2	35.8	60	70.6	dec
3	d3t2	2	85	0	97	centralMidfielder	1	69.1	15	34.2	distance
3	d3t2	2	85	0	97	centralMidfielder	2	104.4	30	56.5	distance
3	d3t2	2	85	0	97	centralMidfielder	1	139.2	45	4.6	distance
3	d3t2	2	85	0	97	centralMidfielder	2	172.2	60	57	distance
3	d3t2	2	85	0	97	centralMidfielder	1	42.5	15	34.1	hsd
3	d3t2	2	85	0	97	centralMidfielder	1	42.5	30	34.1	hsd
3	d3t2	2	85	0	97	centralMidfielder	2	54.2	45	58.6	hsd
3	d3t2	2	85	0	97	centralMidfielder	2	54.7	60	58.6	hsd
3	d3t2	2	85	0	97	centralMidfielder	1	34.5	15	34.1	spd
3	d3t2	2	85	0	97	centralMidfielder	1	34.5	30	34.1	spd
3	d3t2	2	85	0	97	centralMidfielder	2	40	45	58.6	spd
3	d3t2	2	85	0	97	centralMidfielder	2	40	60	58.6	spd
3	d3t2	2	85	0	97	centralMidfielder	1	22.9	15	34	acc
3	d3t2	2	85	0	97	centralMidfielder	1	29.3	30	34.3	acc
3	d3t2	2	85	0	97	centralMidfielder	1	31.2	45	35.9	acc
3	d3t2	2	85	0	97	centralMidfielder	1	31.2	60	35.9	acc
3	d3t2	2	85	0	97	centralMidfielder	1	16.1	15	37.1	dec
3	d3t2	2	85	0	97	centralMidfielder	1	17.2	30	35.9	dec
3	d3t2	2	85	0	97	centralMidfielder	2	23	45	58.6	dec
3	d3t2	2	85	0	97	centralMidfielder	2	23	60	58.6	dec
3	d3t2	2	102	0	83	rightWinger	2	61.1	15	69.1	distance
3	d3t2	2	102	0	83	rightWinger	1	100.2	30	22.5	distance
3	d3t2	2	102	0	83	rightWinger	2	131.3	45	81.4	distance
3	d3t2	2	102	0	83	rightWinger	2	174.6	60	69	distance
3	d3t2	2	102	0	83	rightWinger	1	38	15	26.2	hsd
3	d3t2	2	102	0	83	rightWinger	2	41.2	30	68.4	hsd
3	d3t2	2	102	0	83	rightWinger	1	41.3	45	38.2	hsd
3	d3t2	2	102	0	83	rightWinger	2	57.9	60	69	hsd
3	d3t2	2	102	0	83	rightWinger	2	14.6	15	80.8	spd
3	d3t2	2	102	0	83	rightWinger	2	14.6	30	80.8	spd
3	d3t2	2	102	0	83	rightWinger	2	14.6	45	80.8	spd
3	d3t2	2	102	0	83	rightWinger	2	14.6	60	80.8	spd
3	d3t2	2	102	0	83	rightWinger	1	21.4	15	38.2	acc
3	d3t2	2	102	0	83	rightWinger	2	28.4	30	70.7	acc
3	d3t2	2	102	0	83	rightWinger	2	31.4	45	70.8	acc
3	d3t2	2	102	0	83	rightWinger	2	31.4	60	70.8	acc
3	d3t2	2	102	0	83	rightWinger	1	19.3	15	38.3	dec
3	d3t2	2	102	0	83	rightWinger	1	26.3	30	2.4	dec
3	d3t2	2	102	0	83	rightWinger	1	32.2	45	38.3	dec
3	d3t2	2	102	0	83	rightWinger	1	32.2	60	38.3	dec
3	d3t2	2	115	0	97	centralDefender	1	69.7	15	37.6	distance
3	d3t2	2	115	0	97	centralDefender	1	104.5	30	37.6	distance
3	d3t2	2	115	0	97	centralDefender	1	128	45	37.7	distance
3	d3t2	2	115	0	97	centralDefender	1	165.2	60	37.7	distance
3	d3t2	2	115	0	97	centralDefender	1	49.1	15	37.6	hsd
3	d3t2	2	115	0	97	centralDefender	1	49.1	30	37.6	hsd
3	d3t2	2	115	0	97	centralDefender	1	55.3	45	38.1	hsd
3	d3t2	2	115	0	97	centralDefender	1	55.3	60	38.1	hsd
3	d3t2	2	115	0	97	centralDefender	1	41.6	15	37.6	spd
3	d3t2	2	115	0	97	centralDefender	1	41.6	30	37.6	spd
3	d3t2	2	115	0	97	centralDefender	1	41.6	45	37.6	spd
3	d3t2	2	115	0	97	centralDefender	1	41.6	60	37.6	spd
3	d3t2	2	115	0	97	centralDefender	2	30.1	15	65.4	acc
3	d3t2	2	115	0	97	centralDefender	1	37.1	30	29.9	acc
3	d3t2	2	115	0	97	centralDefender	1	37.1	45	29.9	acc
3	d3t2	2	115	0	97	centralDefender	2	42.2	60	59.3	acc
3	d3t2	2	115	0	97	centralDefender	2	29.9	15	59.4	dec
3	d3t2	2	115	0	97	centralDefender	2	35.7	30	59.4	dec
3	d3t2	2	115	0	97	centralDefender	2	35.7	45	59.4	dec
3	d3t2	2	115	0	97	centralDefender	2	41.3	60	59.4	dec
2	d2t4	4	2	1	34	striker	2	62.2	15	45.9	distance
2	d2t4	4	2	1	34	striker	2	88.2	30	68.2	distance
2	d2t4	4	2	1	34	striker	2	115.4	45	46.4	distance
2	d2t4	4	2	1	34	striker	2	153.1	60	46.7	distance
2	d2t4	4	2	1	34	striker	2	43.3	15	45.8	hsd
2	d2t4	4	2	1	34	striker	2	43.3	30	45.8	hsd
2	d2t4	4	2	1	34	striker	2	51.5	45	46.3	hsd
2	d2t4	4	2	1	34	striker	2	51.5	60	46.3	hsd
2	d2t4	4	2	1	34	striker	2	36.3	15	45.8	spd
2	d2t4	4	2	1	34	striker	2	36.3	30	45.8	spd
2	d2t4	4	2	1	34	striker	2	36.3	45	45.8	spd
2	d2t4	4	2	1	34	striker	2	36.3	60	46	spd
2	d2t4	4	2	1	34	striker	2	22.4	15	68.1	acc
2	d2t4	4	2	1	34	striker	2	24.9	30	61.6	acc
2	d2t4	4	2	1	34	striker	2	28.7	45	73	acc
2	d2t4	4	2	1	34	striker	2	29.9	60	72.5	acc
2	d2t4	4	2	1	34	striker	2	17.1	15	62.6	dec
2	d2t4	4	2	1	34	striker	2	17.5	30	61.7	dec
2	d2t4	4	2	1	34	striker	2	23.3	45	46.4	dec
2	d2t4	4	2	1	34	striker	2	27.7	60	62.6	dec
2	d2t4	4	5	0	97	leftBack	2	69.6	15	54.8	distance
2	d2t4	4	5	0	97	leftBack	1	115.4	30	35.7	distance
2	d2t4	4	5	0	97	leftBack	2	154.5	45	48.1	distance
2	d2t4	4	5	0	97	leftBack	1	189.2	60	1.9	distance
2	d2t4	4	5	0	97	leftBack	2	52.8	15	54.8	hsd
2	d2t4	4	5	0	97	leftBack	1	70.2	30	35.7	hsd
2	d2t4	4	5	0	97	leftBack	1	70.2	45	35.7	hsd
2	d2t4	4	5	0	97	leftBack	1	70.2	60	35.7	hsd
2	d2t4	4	5	0	97	leftBack	1	35.6	15	24.9	spd
2	d2t4	4	5	0	97	leftBack	1	35.6	30	24.9	spd
2	d2t4	4	5	0	97	leftBack	1	35.6	45	24.9	spd
2	d2t4	4	5	0	97	leftBack	1	35.6	60	24.9	spd
2	d2t4	4	5	0	97	leftBack	1	27.8	15	6.7	acc
2	d2t4	4	5	0	97	leftBack	2	28.9	30	54.9	acc
2	d2t4	4	5	0	97	leftBack	1	41.9	45	6.7	acc
2	d2t4	4	5	0	97	leftBack	1	41.9	60	6.7	acc
2	d2t4	4	5	0	97	leftBack	1	23.9	15	5.7	dec
2	d2t4	4	5	0	97	leftBack	1	30.3	30	28.1	dec
2	d2t4	4	5	0	97	leftBack	1	34.2	45	6.2	dec
2	d2t4	4	5	0	97	leftBack	2	39.5	60	52.8	dec
2	d2t4	4	11	1	44	leftWinger	2	69.5	15	47.7	distance
2	d2t4	4	11	1	44	leftWinger	2	114.3	30	67.4	distance
2	d2t4	4	11	1	44	leftWinger	2	152.2	45	67.4	distance
2	d2t4	4	11	1	44	leftWinger	2	183.6	60	48.5	distance
2	d2t4	4	11	1	44	leftWinger	2	53.6	15	47.7	hsd
2	d2t4	4	11	1	44	leftWinger	2	53.6	30	47.7	hsd
2	d2t4	4	11	1	44	leftWinger	2	60.6	45	48.3	hsd
2	d2t4	4	11	1	44	leftWinger	2	67.2	60	48.4	hsd
2	d2t4	4	11	1	44	leftWinger	2	42.3	15	47.7	spd
2	d2t4	4	11	1	44	leftWinger	2	42.3	30	47.7	spd
2	d2t4	4	11	1	44	leftWinger	2	42.3	45	47.7	spd
2	d2t4	4	11	1	44	leftWinger	2	42.9	60	85	spd
2	d2t4	4	11	1	44	leftWinger	2	22.6	15	85	acc
2	d2t4	4	11	1	44	leftWinger	2	22.6	30	51.6	acc
2	d2t4	4	11	1	44	leftWinger	2	28.7	45	80.4	acc
2	d2t4	4	11	1	44	leftWinger	2	32	60	48.4	acc
2	d2t4	4	11	1	44	leftWinger	2	22.7	15	79.9	dec
2	d2t4	4	11	1	44	leftWinger	2	24.8	30	79.9	dec
2	d2t4	4	11	1	44	leftWinger	2	28.3	45	80.4	dec
2	d2t4	4	11	1	44	leftWinger	2	33.7	60	48.6	dec
2	d2t4	4	14	0	53	leftWinger	1	64.1	15	1.8	distance
2	d2t4	4	14	0	53	leftWinger	1	103.8	30	41.7	distance
2	d2t4	4	14	0	53	leftWinger	1	139	45	25.6	distance
2	d2t4	4	14	0	53	leftWinger	1	181.8	60	1.8	distance
2	d2t4	4	14	0	53	leftWinger	1	46	15	41.4	hsd
2	d2t4	4	14	0	53	leftWinger	1	50.7	30	41.4	hsd
2	d2t4	4	14	0	53	leftWinger	1	56.2	45	1.8	hsd
2	d2t4	4	14	0	53	leftWinger	1	64.5	60	1.8	hsd
2	d2t4	4	14	0	53	leftWinger	2	25.4	15	48.1	spd
2	d2t4	4	14	0	53	leftWinger	2	25.4	30	48.1	spd
2	d2t4	4	14	0	53	leftWinger	2	25.4	45	48.1	spd
2	d2t4	4	14	0	53	leftWinger	2	25.4	60	48.1	spd
2	d2t4	4	14	0	53	leftWinger	2	23.9	15	48.2	acc
2	d2t4	4	14	0	53	leftWinger	2	29	30	48.2	acc
2	d2t4	4	14	0	53	leftWinger	2	33	45	48.5	acc
2	d2t4	4	14	0	53	leftWinger	2	33	60	48.5	acc
2	d2t4	4	14	0	53	leftWinger	1	24.2	15	33.1	dec
2	d2t4	4	14	0	53	leftWinger	1	24.2	30	33.1	dec
2	d2t4	4	14	0	53	leftWinger	1	27.2	45	10.2	dec
2	d2t4	4	14	0	53	leftWinger	1	34.4	60	33.8	dec
2	d2t1	1	27	0	97	centralDefender	1	77.7	15	13.4	distance
2	d2t1	1	27	0	97	centralDefender	1	105.1	30	15.4	distance
2	d2t1	1	27	0	97	centralDefender	1	139.8	45	1.5	distance
2	d2t1	1	27	0	97	centralDefender	1	171.7	60	1.8	distance
2	d2t1	1	27	0	97	centralDefender	1	65.3	15	13.4	hsd
2	d2t1	1	27	0	97	centralDefender	1	65.3	30	13.4	hsd
2	d2t1	1	27	0	97	centralDefender	1	65.3	45	13.4	hsd
2	d2t1	1	27	0	97	centralDefender	1	65.3	60	13.4	hsd
2	d2t1	1	27	0	97	centralDefender	1	50.4	15	13.3	spd
2	d2t1	1	27	0	97	centralDefender	1	50.4	30	13.3	spd
2	d2t1	1	27	0	97	centralDefender	1	50.4	45	13.3	spd
2	d2t1	1	27	0	97	centralDefender	2	52.4	60	62.8	spd
2	d2t1	1	27	0	97	centralDefender	1	30.5	15	5.6	acc
2	d2t1	1	27	0	97	centralDefender	2	33.2	30	52.4	acc
2	d2t1	1	27	0	97	centralDefender	1	41.6	45	6.1	acc
2	d2t1	1	27	0	97	centralDefender	1	41.6	60	6.1	acc
2	d2t1	1	27	0	97	centralDefender	1	22.3	15	13.4	dec
2	d2t1	1	27	0	97	centralDefender	1	25.1	30	13.4	dec
2	d2t1	1	27	0	97	centralDefender	2	26.6	45	92.8	dec
2	d2t1	1	27	0	97	centralDefender	1	29.8	60	14	dec
2	d2t4	4	38	0	97	centralDefender	1	60.6	15	7.6	distance
2	d2t4	4	38	0	97	centralDefender	2	98.5	30	83.7	distance
2	d2t4	4	38	0	97	centralDefender	1	130	45	2.1	distance
2	d2t4	4	38	0	97	centralDefender	2	166.7	60	87	distance
2	d2t4	4	38	0	97	centralDefender	2	37.5	15	87.6	hsd
2	d2t4	4	38	0	97	centralDefender	2	37.5	30	87.6	hsd
2	d2t4	4	38	0	97	centralDefender	1	46.4	45	23.6	hsd
2	d2t4	4	38	0	97	centralDefender	1	46.4	60	23.6	hsd
2	d2t4	4	38	0	97	centralDefender	1	23.4	15	23.6	spd
2	d2t4	4	38	0	97	centralDefender	1	23.4	30	23.6	spd
2	d2t4	4	38	0	97	centralDefender	1	33.2	45	23.6	spd
2	d2t4	4	38	0	97	centralDefender	1	33.2	60	23.6	spd
2	d2t4	4	38	0	97	centralDefender	1	19.6	15	6.7	acc
2	d2t4	4	38	0	97	centralDefender	2	20.9	30	62.2	acc
2	d2t4	4	38	0	97	centralDefender	1	38.3	45	6.7	acc
2	d2t4	4	38	0	97	centralDefender	1	39.1	60	7.4	acc
2	d2t4	4	38	0	97	centralDefender	1	21.6	15	6.2	dec
2	d2t4	4	38	0	97	centralDefender	2	21.8	30	86.6	dec
2	d2t4	4	38	0	97	centralDefender	1	27.6	45	6.6	dec
2	d2t4	4	38	0	97	centralDefender	1	27.6	60	6.6	dec
2	d2t1	1	50	0	71	striker	1	66.5	15	15.3	distance
2	d2t1	1	50	0	71	striker	1	106.7	30	2.2	distance
2	d2t1	1	50	0	71	striker	1	139.9	45	2.3	distance
2	d2t1	1	50	0	71	striker	1	174.3	60	2.3	distance
2	d2t1	1	50	0	71	striker	1	43.8	15	15.3	hsd
2	d2t1	1	50	0	71	striker	1	54.5	30	2.2	hsd
2	d2t1	1	50	0	71	striker	1	54.5	45	2.2	hsd
2	d2t1	1	50	0	71	striker	2	64.1	60	48.8	hsd
2	d2t1	1	50	0	71	striker	1	31.1	15	1.8	spd
2	d2t1	1	50	0	71	striker	1	31.1	30	1.8	spd
2	d2t1	1	50	0	71	striker	1	42.6	45	6.1	spd
2	d2t1	1	50	0	71	striker	1	42.6	60	6.1	spd
2	d2t1	1	50	0	71	striker	1	28.2	15	27.6	acc
2	d2t1	1	50	0	71	striker	1	42.2	30	27.8	acc
2	d2t1	1	50	0	71	striker	1	52.8	45	27.8	acc
2	d2t1	1	50	0	71	striker	1	59.4	60	27.8	acc
2	d2t1	1	50	0	71	striker	2	21.3	15	60.3	dec
2	d2t1	1	50	0	71	striker	1	25.1	30	27.9	dec
2	d2t1	1	50	0	71	striker	1	34.1	45	6.2	dec
2	d2t1	1	50	0	71	striker	1	35.1	60	6.6	dec
2	d2t1	1	57	0	97	centralMidfielder	2	68.3	15	74.4	distance
2	d2t1	1	57	0	97	centralMidfielder	1	111	30	1.5	distance
2	d2t1	1	57	0	97	centralMidfielder	1	160.7	45	1.8	distance
2	d2t1	1	57	0	97	centralMidfielder	1	207.5	60	1.8	distance
2	d2t1	1	57	0	97	centralMidfielder	2	51.3	15	85.2	hsd
2	d2t1	1	57	0	97	centralMidfielder	2	53.8	30	90.4	hsd
2	d2t1	1	57	0	97	centralMidfielder	1	60.9	45	1.8	hsd
2	d2t1	1	57	0	97	centralMidfielder	2	67.1	60	90.4	hsd
2	d2t1	1	57	0	97	centralMidfielder	2	43.3	15	85.1	spd
2	d2t1	1	57	0	97	centralMidfielder	2	43.3	30	85.1	spd
2	d2t1	1	57	0	97	centralMidfielder	2	43.3	45	85.1	spd
2	d2t1	1	57	0	97	centralMidfielder	2	43.3	60	85.1	spd
2	d2t1	1	57	0	97	centralMidfielder	1	22	15	1.1	acc
2	d2t1	1	57	0	97	centralMidfielder	1	35.3	30	1.3	acc
2	d2t1	1	57	0	97	centralMidfielder	1	40.9	45	1.8	acc
2	d2t1	1	57	0	97	centralMidfielder	1	56.5	60	1.8	acc
2	d2t1	1	57	0	97	centralMidfielder	2	20.8	15	48.1	dec
2	d2t1	1	57	0	97	centralMidfielder	1	33.3	30	1.2	dec
2	d2t1	1	57	0	97	centralMidfielder	2	34.6	45	48.2	dec
2	d2t1	1	57	0	97	centralMidfielder	2	42.7	60	48.2	dec
2	d2t4	4	68	0	81	striker	1	65.4	15	33.1	distance
2	d2t4	4	68	0	81	striker	1	113.7	30	1.1	distance
2	d2t4	4	68	0	81	striker	1	157.2	45	1.4	distance
2	d2t4	4	68	0	81	striker	1	187.9	60	10.8	distance
2	d2t4	4	68	0	81	striker	1	45.9	15	33	hsd
2	d2t4	4	68	0	81	striker	1	53.6	30	6.1	hsd
2	d2t4	4	68	0	81	striker	1	62.7	45	33.7	hsd
2	d2t4	4	68	0	81	striker	1	66.8	60	33.7	hsd
2	d2t4	4	68	0	81	striker	1	38.4	15	33	spd
2	d2t4	4	68	0	81	striker	1	38.4	30	33	spd
2	d2t4	4	68	0	81	striker	1	42.3	45	33.6	spd
2	d2t4	4	68	0	81	striker	1	42.3	60	33.6	spd
2	d2t4	4	68	0	81	striker	1	26.9	15	5.7	acc
2	d2t4	4	68	0	81	striker	1	31.9	30	23.2	acc
2	d2t4	4	68	0	81	striker	1	39.1	45	23.4	acc
2	d2t4	4	68	0	81	striker	1	46.3	60	23.4	acc
2	d2t4	4	68	0	81	striker	1	24.5	15	13.5	dec
2	d2t4	4	68	0	81	striker	1	25.8	30	13.6	dec
2	d2t4	4	68	0	81	striker	2	34.1	45	60.7	dec
2	d2t4	4	68	0	81	striker	2	34.1	60	60.7	dec
2	d2t4	4	77	0	97	centralDefender	2	71.3	15	50.4	distance
2	d2t4	4	77	0	97	centralDefender	2	121.5	30	50.6	distance
2	d2t4	4	77	0	97	centralDefender	2	157.7	45	50.7	distance
2	d2t4	4	77	0	97	centralDefender	1	186.1	60	1.9	distance
2	d2t4	4	77	0	97	centralDefender	2	54.4	15	50.3	hsd
2	d2t4	4	77	0	97	centralDefender	2	54.4	30	50.3	hsd
2	d2t4	4	77	0	97	centralDefender	2	57.2	45	90.4	hsd
2	d2t4	4	77	0	97	centralDefender	2	57.2	60	90.4	hsd
2	d2t4	4	77	0	97	centralDefender	2	31	15	50.3	spd
2	d2t4	4	77	0	97	centralDefender	2	31	30	50.3	spd
2	d2t4	4	77	0	97	centralDefender	2	31	45	50.3	spd
2	d2t4	4	77	0	97	centralDefender	2	31	60	50.3	spd
2	d2t4	4	77	0	97	centralDefender	2	24.4	15	59.6	acc
2	d2t4	4	77	0	97	centralDefender	2	24.4	30	59.6	acc
2	d2t4	4	77	0	97	centralDefender	2	30.2	45	52.1	acc
2	d2t4	4	77	0	97	centralDefender	2	30.2	60	52.1	acc
2	d2t4	4	77	0	97	centralDefender	1	18.1	15	15.2	dec
2	d2t4	4	77	0	97	centralDefender	1	20.8	30	22.2	dec
2	d2t4	4	77	0	97	centralDefender	1	25.5	45	22.2	dec
2	d2t4	4	77	0	97	centralDefender	2	26.7	60	88.8	dec
2	d2t4	4	81	1	16	striker	2	71.8	15	50.3	distance
2	d2t4	4	81	1	16	striker	2	99.8	30	50.4	distance
2	d2t4	4	81	1	16	striker	2	123.6	45	50.5	distance
2	d2t4	4	81	1	16	striker	2	150.7	60	50.4	distance
2	d2t4	4	81	1	16	striker	2	53.8	15	50.3	hsd
2	d2t4	4	81	1	16	striker	2	53.8	30	50.3	hsd
2	d2t4	4	81	1	16	striker	2	53.8	45	50.3	hsd
2	d2t4	4	81	1	16	striker	2	53.8	60	50.3	hsd
2	d2t4	4	81	1	16	striker	2	29.4	15	50.1	spd
2	d2t4	4	81	1	16	striker	2	29.4	30	50.1	spd
2	d2t4	4	81	1	16	striker	2	29.4	45	50.1	spd
2	d2t4	4	81	1	16	striker	2	29.4	60	50.1	spd
2	d2t4	4	81	1	16	striker	2	31.1	15	55	acc
2	d2t4	4	81	1	16	striker	2	39.9	30	55	acc
2	d2t4	4	81	1	16	striker	2	39.9	45	55	acc
2	d2t4	4	81	1	16	striker	2	39.9	60	55	acc
2	d2t4	4	81	1	16	striker	2	20	15	48.7	dec
2	d2t4	4	81	1	16	striker	2	20.5	30	57.5	dec
2	d2t4	4	81	1	16	striker	2	20.5	45	57.5	dec
2	d2t4	4	81	1	16	striker	2	20.5	60	57.5	dec
2	d2t4	4	91	0	97	rightWinger	2	78.1	15	52.4	distance
2	d2t4	4	91	0	97	rightWinger	2	124.1	30	52.5	distance
2	d2t4	4	91	0	97	rightWinger	2	161.9	45	52.4	distance
2	d2t4	4	91	0	97	rightWinger	2	207.1	60	52.4	distance
2	d2t4	4	91	0	97	rightWinger	2	66.8	15	52.4	hsd
2	d2t4	4	91	0	97	rightWinger	2	66.8	30	52.4	hsd
2	d2t4	4	91	0	97	rightWinger	2	71.5	45	52.4	hsd
2	d2t4	4	91	0	97	rightWinger	2	79	60	52.4	hsd
2	d2t4	4	91	0	97	rightWinger	2	49.1	15	52.4	spd
2	d2t4	4	91	0	97	rightWinger	2	49.1	30	52.4	spd
2	d2t4	4	91	0	97	rightWinger	2	49.1	45	52.4	spd
2	d2t4	4	91	0	97	rightWinger	2	49.1	60	52.4	spd
2	d2t4	4	91	0	97	rightWinger	1	34.3	15	35.3	acc
2	d2t4	4	91	0	97	rightWinger	2	39.9	30	70.1	acc
2	d2t4	4	91	0	97	rightWinger	2	50.5	45	70.1	acc
2	d2t4	4	91	0	97	rightWinger	2	50.5	60	70.1	acc
2	d2t4	4	91	0	97	rightWinger	1	25.7	15	41.6	dec
2	d2t4	4	91	0	97	rightWinger	1	28	30	31.3	dec
2	d2t4	4	91	0	97	rightWinger	1	37.7	45	12.3	dec
2	d2t4	4	91	0	97	rightWinger	1	37.8	60	12.3	dec
2	d2t4	4	97	0	97	centralMidfielder	1	70.2	15	25.1	distance
2	d2t4	4	97	0	97	centralMidfielder	2	105	30	85.4	distance
2	d2t4	4	97	0	97	centralMidfielder	1	137.4	45	23.5	distance
2	d2t4	4	97	0	97	centralMidfielder	1	184.8	60	23.7	distance
2	d2t4	4	97	0	97	centralMidfielder	2	46.3	15	81.1	hsd
2	d2t4	4	97	0	97	centralMidfielder	2	47.6	30	85.3	hsd
2	d2t4	4	97	0	97	centralMidfielder	2	47.6	45	85.3	hsd
2	d2t4	4	97	0	97	centralMidfielder	2	69.8	60	85.2	hsd
2	d2t4	4	97	0	97	centralMidfielder	1	32.1	15	24.9	spd
2	d2t4	4	97	0	97	centralMidfielder	1	32.1	30	24.9	spd
2	d2t4	4	97	0	97	centralMidfielder	1	32.1	45	24.9	spd
2	d2t4	4	97	0	97	centralMidfielder	1	32.1	60	24.9	spd
2	d2t4	4	97	0	97	centralMidfielder	1	24.9	15	14.2	acc
2	d2t4	4	97	0	97	centralMidfielder	1	33.2	30	14.2	acc
2	d2t4	4	97	0	97	centralMidfielder	1	33.2	45	14.2	acc
2	d2t4	4	97	0	97	centralMidfielder	1	33.2	60	14.2	acc
2	d2t4	4	97	0	97	centralMidfielder	2	17.2	15	86.2	dec
2	d2t4	4	97	0	97	centralMidfielder	2	21.6	30	48.1	dec
2	d2t4	4	97	0	97	centralMidfielder	2	25	45	76	dec
2	d2t4	4	97	0	97	centralMidfielder	2	27.3	60	58.6	dec
2	d2t4	4	99	0	97	centralMidfielder	2	73	15	72.5	distance
2	d2t4	4	99	0	97	centralMidfielder	2	117.8	30	72.6	distance
2	d2t4	4	99	0	97	centralMidfielder	1	161.5	45	39.4	distance
2	d2t4	4	99	0	97	centralMidfielder	1	186.8	60	39.4	distance
2	d2t4	4	99	0	97	centralMidfielder	2	50.9	15	85.1	hsd
2	d2t4	4	99	0	97	centralMidfielder	2	56.4	30	63.6	hsd
2	d2t4	4	99	0	97	centralMidfielder	1	65.8	45	25.6	hsd
2	d2t4	4	99	0	97	centralMidfielder	2	83.5	60	63.6	hsd
2	d2t4	4	99	0	97	centralMidfielder	2	43.9	15	85.1	spd
2	d2t4	4	99	0	97	centralMidfielder	2	43.9	30	85.1	spd
2	d2t4	4	99	0	97	centralMidfielder	2	43.9	45	85.1	spd
2	d2t4	4	99	0	97	centralMidfielder	2	43.9	60	85.1	spd
2	d2t4	4	99	0	97	centralMidfielder	2	21.1	15	74.3	acc
2	d2t4	4	99	0	97	centralMidfielder	2	27.3	30	74.3	acc
2	d2t4	4	99	0	97	centralMidfielder	2	30.2	45	74.3	acc
2	d2t4	4	99	0	97	centralMidfielder	2	30.2	60	74.3	acc
2	d2t4	4	99	0	97	centralMidfielder	2	19.4	15	69.7	dec
2	d2t4	4	99	0	97	centralMidfielder	2	22.2	30	76.1	dec
2	d2t4	4	99	0	97	centralMidfielder	1	31.8	45	6.6	dec
2	d2t4	4	99	0	97	centralMidfielder	2	33.7	60	62.8	dec
2	d2t4	4	104	0	97	rightBack	1	64.8	15	14.4	distance
2	d2t4	4	104	0	97	rightBack	2	102.5	30	61.8	distance
2	d2t4	4	104	0	97	rightBack	2	138.1	45	86.8	distance
2	d2t4	4	104	0	97	rightBack	2	175.2	60	87.1	distance
2	d2t4	4	104	0	97	rightBack	1	39.3	15	14.3	hsd
2	d2t4	4	104	0	97	rightBack	1	39.3	30	14.3	hsd
2	d2t4	4	104	0	97	rightBack	1	57.7	45	6.2	hsd
2	d2t4	4	104	0	97	rightBack	1	61.5	60	15.2	hsd
2	d2t4	4	104	0	97	rightBack	2	22.6	15	90.4	spd
2	d2t4	4	104	0	97	rightBack	2	22.6	30	90.4	spd
2	d2t4	4	104	0	97	rightBack	2	22.6	45	90.4	spd
2	d2t4	4	104	0	97	rightBack	1	38.6	60	15.1	spd
2	d2t4	4	104	0	97	rightBack	1	23.5	15	5.6	acc
2	d2t4	4	104	0	97	rightBack	1	26.8	30	39.3	acc
2	d2t4	4	104	0	97	rightBack	1	33.1	45	6.1	acc
2	d2t4	4	104	0	97	rightBack	1	33.1	60	6.1	acc
2	d2t4	4	104	0	97	rightBack	1	20	15	31.4	dec
2	d2t4	4	104	0	97	rightBack	1	32.6	30	31.4	dec
2	d2t4	4	104	0	97	rightBack	1	32.6	45	31.4	dec
2	d2t4	4	104	0	97	rightBack	1	36.6	60	31.9	dec
2	d2t4	4	108	0	63	striker	2	69	15	52.5	distance
2	d2t4	4	108	0	63	striker	1	110.6	30	1.2	distance
2	d2t4	4	108	0	63	striker	1	145.2	45	1.4	distance
2	d2t4	4	108	0	63	striker	1	175.2	60	23.6	distance
2	d2t4	4	108	0	63	striker	2	49	15	52.5	hsd
2	d2t4	4	108	0	63	striker	1	61.6	30	35.4	hsd
2	d2t4	4	108	0	63	striker	1	61.6	45	35.4	hsd
2	d2t4	4	108	0	63	striker	1	61.6	60	35.4	hsd
2	d2t4	4	108	0	63	striker	1	31	15	22.8	spd
2	d2t4	4	108	0	63	striker	1	42	30	1.1	spd
2	d2t4	4	108	0	63	striker	1	42	45	1.1	spd
2	d2t4	4	108	0	63	striker	1	42	60	1.1	spd
2	d2t4	4	108	0	63	striker	1	18.9	15	0.9	acc
2	d2t4	4	108	0	63	striker	1	32.9	30	1	acc
2	d2t4	4	108	0	63	striker	1	32.9	45	1	acc
2	d2t4	4	108	0	63	striker	1	36.6	60	1.7	acc
2	d2t4	4	108	0	63	striker	1	19.8	15	39	dec
2	d2t4	4	108	0	63	striker	1	22.4	30	1.1	dec
2	d2t4	4	108	0	63	striker	2	24.5	45	50.7	dec
2	d2t4	4	108	0	63	striker	1	28.1	60	1.7	dec
2	d2t1	1	116	0	71	leftWinger	1	69.9	15	15.3	distance
2	d2t1	1	116	0	71	leftWinger	1	105.3	30	1.4	distance
2	d2t1	1	116	0	71	leftWinger	1	153.4	45	1.5	distance
2	d2t1	1	116	0	71	leftWinger	1	198.4	60	1.9	distance
2	d2t1	1	116	0	71	leftWinger	1	55.5	15	15.2	hsd
2	d2t1	1	116	0	71	leftWinger	1	55.5	30	15.2	hsd
2	d2t1	1	116	0	71	leftWinger	1	57.7	45	6.2	hsd
2	d2t1	1	116	0	71	leftWinger	1	67	60	15.2	hsd
2	d2t1	1	116	0	71	leftWinger	1	25	15	14.2	spd
2	d2t1	1	116	0	71	leftWinger	1	25	30	14.2	spd
2	d2t1	1	116	0	71	leftWinger	1	25	45	14.2	spd
2	d2t1	1	116	0	71	leftWinger	1	25.5	60	15.2	spd
2	d2t1	1	116	0	71	leftWinger	1	22	15	6.7	acc
2	d2t1	1	116	0	71	leftWinger	1	26.9	30	1.8	acc
2	d2t1	1	116	0	71	leftWinger	1	33.4	45	1.8	acc
2	d2t1	1	116	0	71	leftWinger	1	33.4	60	17.5	acc
2	d2t1	1	116	0	71	leftWinger	1	20.7	15	27.9	dec
2	d2t1	1	116	0	71	leftWinger	1	27.9	30	27.9	dec
2	d2t1	1	116	0	71	leftWinger	1	30.9	45	2.4	dec
2	d2t1	1	116	0	71	leftWinger	1	39.2	60	1.9	dec
2	d2t1	1	118	1	26	striker	2	63.2	15	58.5	distance
2	d2t1	1	118	1	26	striker	2	107.9	30	65.4	distance
2	d2t1	1	118	1	26	striker	2	146.2	45	49.4	distance
2	d2t1	1	118	1	26	striker	2	186.9	60	65.4	distance
2	d2t1	1	118	1	26	striker	2	42	15	65.4	hsd
2	d2t1	1	118	1	26	striker	2	69.5	30	65.4	hsd
2	d2t1	1	118	1	26	striker	2	69.5	45	65.4	hsd
2	d2t1	1	118	1	26	striker	2	76.4	60	65.4	hsd
2	d2t1	1	118	1	26	striker	2	34	15	65.4	spd
2	d2t1	1	118	1	26	striker	2	52.5	30	65.4	spd
2	d2t1	1	118	1	26	striker	2	52.5	45	65.4	spd
2	d2t1	1	118	1	26	striker	2	52.5	60	65.4	spd
2	d2t1	1	118	1	26	striker	2	27.3	15	45.4	acc
2	d2t1	1	118	1	26	striker	2	27.4	30	45.5	acc
2	d2t1	1	118	1	26	striker	2	34.5	45	45.8	acc
2	d2t1	1	118	1	26	striker	2	34.5	60	46	acc
2	d2t1	1	118	1	26	striker	2	18.8	15	65.1	dec
2	d2t1	1	118	1	26	striker	2	33.1	30	65.4	dec
2	d2t1	1	118	1	26	striker	2	33.1	45	65.4	dec
2	d2t1	1	118	1	26	striker	2	33.1	60	65.4	dec
4	d4t4	4	2	0	97	striker	1	72.1	15	29.8	distance
4	d4t4	4	2	0	97	striker	1	105.1	30	16.7	distance
4	d4t4	4	2	0	97	striker	1	140.1	45	4.4	distance
4	d4t4	4	2	0	97	striker	1	174.5	60	4.4	distance
4	d4t4	4	2	0	97	striker	1	48.9	15	29.8	hsd
4	d4t4	4	2	0	97	striker	1	49.8	30	16.5	hsd
4	d4t4	4	2	0	97	striker	1	49.8	45	16.5	hsd
4	d4t4	4	2	0	97	striker	1	54.5	60	39.7	hsd
4	d4t4	4	2	0	97	striker	1	35.8	15	29.8	spd
4	d4t4	4	2	0	97	striker	1	35.8	30	29.8	spd
4	d4t4	4	2	0	97	striker	1	35.8	45	29.8	spd
4	d4t4	4	2	0	97	striker	1	35.8	60	29.8	spd
4	d4t4	4	2	0	97	striker	1	32.5	15	29.7	acc
4	d4t4	4	2	0	97	striker	1	32.5	30	29.7	acc
4	d4t4	4	2	0	97	striker	1	32.5	45	29.7	acc
4	d4t4	4	2	0	97	striker	1	33	60	29.7	acc
4	d4t4	4	2	0	97	striker	2	20.6	15	85.3	dec
4	d4t4	4	2	0	97	striker	2	20.6	30	85.3	dec
4	d4t4	4	2	0	97	striker	2	24.3	45	85.8	dec
4	d4t4	4	2	0	97	striker	1	28.6	60	2.8	dec
4	d4t4	4	5	0	97	leftBack	1	79.4	15	0.3	distance
4	d4t4	4	5	0	97	leftBack	2	115.8	30	55.7	distance
4	d4t4	4	5	0	97	leftBack	1	160.9	45	43.9	distance
4	d4t4	4	5	0	97	leftBack	2	190	60	56.2	distance
4	d4t4	4	5	0	97	leftBack	1	67.2	15	0.3	hsd
4	d4t4	4	5	0	97	leftBack	1	67.2	30	0.5	hsd
4	d4t4	4	5	0	97	leftBack	1	67.7	45	43.7	hsd
4	d4t4	4	5	0	97	leftBack	2	73.7	60	61	hsd
4	d4t4	4	5	0	97	leftBack	1	56.7	15	0.3	spd
4	d4t4	4	5	0	97	leftBack	1	56.7	30	0.5	spd
4	d4t4	4	5	0	97	leftBack	1	56.7	45	0.7	spd
4	d4t4	4	5	0	97	leftBack	1	56.7	60	1	spd
4	d4t4	4	5	0	97	leftBack	2	24.6	15	51.6	acc
4	d4t4	4	5	0	97	leftBack	2	32.5	30	51.6	acc
4	d4t4	4	5	0	97	leftBack	1	38.1	45	13.5	acc
4	d4t4	4	5	0	97	leftBack	1	41	60	19.1	acc
4	d4t4	4	5	0	97	leftBack	1	20.5	15	13.2	dec
4	d4t4	4	5	0	97	leftBack	2	36.8	30	61	dec
4	d4t4	4	5	0	97	leftBack	1	39.3	45	13.5	dec
4	d4t4	4	5	0	97	leftBack	2	45	60	61	dec
4	d4t4	4	11	0	97	leftWinger	1	79	15	29.8	distance
4	d4t4	4	11	0	97	leftWinger	1	110.9	30	43.7	distance
4	d4t4	4	11	0	97	leftWinger	1	161	45	43.9	distance
4	d4t4	4	11	0	97	leftWinger	1	179.1	60	44.1	distance
4	d4t4	4	11	0	97	leftWinger	1	63.4	15	29.8	hsd
4	d4t4	4	11	0	97	leftWinger	1	69.1	30	0.5	hsd
4	d4t4	4	11	0	97	leftWinger	1	69.1	45	0.7	hsd
4	d4t4	4	11	0	97	leftWinger	1	69.1	60	1	hsd
4	d4t4	4	11	0	97	leftWinger	1	40.9	15	29.8	spd
4	d4t4	4	11	0	97	leftWinger	1	40.9	30	29.8	spd
4	d4t4	4	11	0	97	leftWinger	1	40.9	45	29.8	spd
4	d4t4	4	11	0	97	leftWinger	1	40.9	60	29.8	spd
4	d4t4	4	11	0	97	leftWinger	1	28.2	15	19	acc
4	d4t4	4	11	0	97	leftWinger	1	28.2	30	19	acc
4	d4t4	4	11	0	97	leftWinger	1	33.5	45	19.4	acc
4	d4t4	4	11	0	97	leftWinger	1	36.8	60	36.7	acc
4	d4t4	4	11	0	97	leftWinger	2	20.3	15	45.5	dec
4	d4t4	4	11	0	97	leftWinger	2	28.7	30	45.6	dec
4	d4t4	4	11	0	97	leftWinger	1	37	45	19.6	dec
4	d4t4	4	11	0	97	leftWinger	1	38	60	19.6	dec
4	d4t4	4	14	0	97	centralMidfielder	1	66.3	15	35.8	distance
4	d4t4	4	14	0	97	centralMidfielder	1	109	30	43.8	distance
4	d4t4	4	14	0	97	centralMidfielder	1	152.5	45	4.4	distance
4	d4t4	4	14	0	97	centralMidfielder	1	201.3	60	4.5	distance
4	d4t4	4	14	0	97	centralMidfielder	1	52.9	15	35.7	hsd
4	d4t4	4	14	0	97	centralMidfielder	1	52.9	30	35.7	hsd
4	d4t4	4	14	0	97	centralMidfielder	2	56.6	45	63.7	hsd
4	d4t4	4	14	0	97	centralMidfielder	1	65.9	60	35.7	hsd
4	d4t4	4	14	0	97	centralMidfielder	2	35.6	15	63.1	spd
4	d4t4	4	14	0	97	centralMidfielder	2	35.6	30	63.1	spd
4	d4t4	4	14	0	97	centralMidfielder	2	35.6	45	63.1	spd
4	d4t4	4	14	0	97	centralMidfielder	2	35.6	60	63.1	spd
4	d4t4	4	14	0	97	centralMidfielder	2	25.4	15	69	acc
4	d4t4	4	14	0	97	centralMidfielder	2	27.4	30	69	acc
4	d4t4	4	14	0	97	centralMidfielder	2	33.8	45	69.6	acc
4	d4t4	4	14	0	97	centralMidfielder	2	35.8	60	69.6	acc
4	d4t4	4	14	0	97	centralMidfielder	1	21.1	15	12.7	dec
4	d4t4	4	14	0	97	centralMidfielder	2	27.6	30	55.5	dec
4	d4t4	4	14	0	97	centralMidfielder	2	29	45	72.4	dec
4	d4t4	4	14	0	97	centralMidfielder	2	32.5	60	55.5	dec
4	d4t4	4	38	0	97	centralDefender	1	73	15	3.8	distance
4	d4t4	4	38	0	97	centralDefender	1	105.7	30	3.8	distance
4	d4t4	4	38	0	97	centralDefender	1	154.1	45	43.9	distance
4	d4t4	4	38	0	97	centralDefender	1	181.1	60	4.4	distance
4	d4t4	4	38	0	97	centralDefender	1	60.5	15	3.7	hsd
4	d4t4	4	38	0	97	centralDefender	1	60.5	30	3.7	hsd
4	d4t4	4	38	0	97	centralDefender	2	63.9	45	60.1	hsd
4	d4t4	4	38	0	97	centralDefender	2	63.9	60	60.1	hsd
4	d4t4	4	38	0	97	centralDefender	1	32.6	15	3.7	spd
4	d4t4	4	38	0	97	centralDefender	1	32.6	30	3.7	spd
4	d4t4	4	38	0	97	centralDefender	1	32.6	45	3.7	spd
4	d4t4	4	38	0	97	centralDefender	1	32.6	60	3.7	spd
4	d4t4	4	38	0	97	centralDefender	2	23.4	15	63.1	acc
4	d4t4	4	38	0	97	centralDefender	2	25.4	30	85.2	acc
4	d4t4	4	38	0	97	centralDefender	2	28.4	45	60.1	acc
4	d4t4	4	38	0	97	centralDefender	2	30.9	60	85.7	acc
4	d4t4	4	38	0	97	centralDefender	2	22.3	15	85.3	dec
4	d4t4	4	38	0	97	centralDefender	1	25.8	30	38.1	dec
4	d4t4	4	38	0	97	centralDefender	1	31	45	38.1	dec
4	d4t4	4	38	0	97	centralDefender	1	42.5	60	38.7	dec
4	d4t4	4	77	0	97	centralDefender	1	72.4	15	3.8	distance
4	d4t4	4	77	0	97	centralDefender	2	116.7	30	63.3	distance
4	d4t4	4	77	0	97	centralDefender	1	158.5	45	43.8	distance
4	d4t4	4	77	0	97	centralDefender	1	181.7	60	11	distance
4	d4t4	4	77	0	97	centralDefender	1	58.2	15	3.7	hsd
4	d4t4	4	77	0	97	centralDefender	1	58.2	30	3.7	hsd
4	d4t4	4	77	0	97	centralDefender	1	70.5	45	19.6	hsd
4	d4t4	4	77	0	97	centralDefender	1	70.5	60	19.6	hsd
4	d4t4	4	77	0	97	centralDefender	2	46.9	15	63.1	spd
4	d4t4	4	77	0	97	centralDefender	2	46.9	30	63.1	spd
4	d4t4	4	77	0	97	centralDefender	2	46.9	45	63.1	spd
4	d4t4	4	77	0	97	centralDefender	2	46.9	60	63.1	spd
4	d4t4	4	77	0	97	centralDefender	1	20.1	15	34.4	acc
4	d4t4	4	77	0	97	centralDefender	2	22.7	30	63	acc
4	d4t4	4	77	0	97	centralDefender	1	29	45	34.8	acc
4	d4t4	4	77	0	97	centralDefender	1	29	60	34.8	acc
4	d4t4	4	77	0	97	centralDefender	1	21.9	15	10.4	dec
4	d4t4	4	77	0	97	centralDefender	1	28.3	30	10.6	dec
4	d4t4	4	77	0	97	centralDefender	1	33.8	45	10.6	dec
4	d4t4	4	77	0	97	centralDefender	1	33.8	60	10.6	dec
4	d4t4	4	91	0	92	rightWinger	1	83.2	15	35.7	distance
4	d4t4	4	91	0	92	rightWinger	1	118.5	30	35.9	distance
4	d4t4	4	91	0	92	rightWinger	1	162.3	45	4.6	distance
4	d4t4	4	91	0	92	rightWinger	1	214.6	60	4.5	distance
4	d4t4	4	91	0	92	rightWinger	1	76.5	15	35.7	hsd
4	d4t4	4	91	0	92	rightWinger	1	76.5	30	35.7	hsd
4	d4t4	4	91	0	92	rightWinger	1	76.5	45	35.7	hsd
4	d4t4	4	91	0	92	rightWinger	1	76.5	60	35.7	hsd
4	d4t4	4	91	0	92	rightWinger	1	61.7	15	35.7	spd
4	d4t4	4	91	0	92	rightWinger	1	61.7	30	35.7	spd
4	d4t4	4	91	0	92	rightWinger	1	61.7	45	35.7	spd
4	d4t4	4	91	0	92	rightWinger	1	61.7	60	35.7	spd
4	d4t4	4	91	0	92	rightWinger	1	34.1	15	21.6	acc
4	d4t4	4	91	0	92	rightWinger	1	34.1	30	21.6	acc
4	d4t4	4	91	0	92	rightWinger	1	38.7	45	21.6	acc
4	d4t4	4	91	0	92	rightWinger	2	43.2	60	50.6	acc
4	d4t4	4	91	0	92	rightWinger	2	27.9	15	81.8	dec
4	d4t4	4	91	0	92	rightWinger	2	30.8	30	81.8	dec
4	d4t4	4	91	0	92	rightWinger	2	37.3	45	81.8	dec
4	d4t4	4	91	0	92	rightWinger	2	37.3	60	81.8	dec
4	d4t4	4	97	0	97	centralMidfielder	1	76	15	29.9	distance
4	d4t4	4	97	0	97	centralMidfielder	1	117.6	30	35.9	distance
4	d4t4	4	97	0	97	centralMidfielder	1	152.8	45	36.2	distance
4	d4t4	4	97	0	97	centralMidfielder	1	174.3	60	26	distance
4	d4t4	4	97	0	97	centralMidfielder	1	63.2	15	29.8	hsd
4	d4t4	4	97	0	97	centralMidfielder	1	63.2	30	29.8	hsd
4	d4t4	4	97	0	97	centralMidfielder	1	63.2	45	29.8	hsd
4	d4t4	4	97	0	97	centralMidfielder	1	63.2	60	29.8	hsd
4	d4t4	4	97	0	97	centralMidfielder	2	35	15	50.7	spd
4	d4t4	4	97	0	97	centralMidfielder	2	35	30	50.7	spd
4	d4t4	4	97	0	97	centralMidfielder	2	35	45	50.7	spd
4	d4t4	4	97	0	97	centralMidfielder	2	35	60	50.7	spd
4	d4t4	4	97	0	97	centralMidfielder	2	20.8	15	50.6	acc
4	d4t4	4	97	0	97	centralMidfielder	2	20.8	30	50.6	acc
4	d4t4	4	97	0	97	centralMidfielder	2	24	45	50.6	acc
4	d4t4	4	97	0	97	centralMidfielder	2	25.8	60	76.2	acc
4	d4t4	4	97	0	97	centralMidfielder	1	23	15	9.3	dec
4	d4t4	4	97	0	97	centralMidfielder	1	25.9	30	37.4	dec
4	d4t4	4	97	0	97	centralMidfielder	1	28.7	45	37.4	dec
4	d4t4	4	97	0	97	centralMidfielder	1	31.5	60	38.1	dec
4	d4t4	4	104	0	97	rightBack	2	71.1	15	63.8	distance
4	d4t4	4	104	0	97	rightBack	1	112.5	30	5.7	distance
4	d4t4	4	104	0	97	rightBack	1	158.7	45	5.7	distance
4	d4t4	4	104	0	97	rightBack	1	191.6	60	4.5	distance
4	d4t4	4	104	0	97	rightBack	2	49.1	15	63.8	hsd
4	d4t4	4	104	0	97	rightBack	1	55.1	30	5.7	hsd
4	d4t4	4	104	0	97	rightBack	2	69.6	45	63.7	hsd
4	d4t4	4	104	0	97	rightBack	2	86.5	60	63.8	hsd
4	d4t4	4	104	0	97	rightBack	2	43.1	15	63.8	spd
4	d4t4	4	104	0	97	rightBack	2	43.1	30	63.8	spd
4	d4t4	4	104	0	97	rightBack	2	61.6	45	63.7	spd
4	d4t4	4	104	0	97	rightBack	2	67.4	60	63.8	spd
4	d4t4	4	104	0	97	rightBack	1	31.3	15	25.2	acc
4	d4t4	4	104	0	97	rightBack	1	35.3	30	5.5	acc
4	d4t4	4	104	0	97	rightBack	1	35.3	45	5.5	acc
4	d4t4	4	104	0	97	rightBack	1	35.3	60	5.5	acc
4	d4t4	4	104	0	97	rightBack	1	21.1	15	19	dec
4	d4t4	4	104	0	97	rightBack	1	26.2	30	27.2	dec
4	d4t4	4	104	0	97	rightBack	1	31.8	45	36.2	dec
4	d4t4	4	104	0	97	rightBack	1	32.3	60	35.8	dec
4	d4t4	4	108	0	97	striker	1	68.2	15	29.9	distance
4	d4t4	4	108	0	97	striker	1	98.1	30	43.6	distance
4	d4t4	4	108	0	97	striker	1	136.6	45	4.4	distance
4	d4t4	4	108	0	97	striker	1	165	60	4.6	distance
4	d4t4	4	108	0	97	striker	1	45.4	15	29.9	hsd
4	d4t4	4	108	0	97	striker	1	45.4	30	29.9	hsd
4	d4t4	4	108	0	97	striker	1	54.1	45	4.8	hsd
4	d4t4	4	108	0	97	striker	1	54.1	60	4.8	hsd
4	d4t4	4	108	0	97	striker	1	37.6	15	4.3	spd
4	d4t4	4	108	0	97	striker	1	37.6	30	4.3	spd
4	d4t4	4	108	0	97	striker	1	37.6	45	4.3	spd
4	d4t4	4	108	0	97	striker	1	37.6	60	4.3	spd
4	d4t4	4	108	0	97	striker	1	21.1	15	35.5	acc
4	d4t4	4	108	0	97	striker	1	30	30	5.6	acc
4	d4t4	4	108	0	97	striker	1	30	45	5.6	acc
4	d4t4	4	108	0	97	striker	1	41.4	60	5.6	acc
4	d4t4	4	108	0	97	striker	1	23.3	15	4.4	dec
4	d4t4	4	108	0	97	striker	1	26.6	30	43.6	dec
4	d4t4	4	108	0	97	striker	1	33.9	45	4.9	dec
4	d4t4	4	108	0	97	striker	1	33.9	60	4.9	dec
4	d4t4	4	114	1	5	rightWinger	2	54.3	15	46.5	distance
4	d4t4	4	114	1	5	rightWinger	2	90.3	30	46.5	distance
4	d4t4	4	114	1	5	rightWinger	2	125	45	48.1	distance
4	d4t4	4	114	1	5	rightWinger	2	156.6	60	48.4	distance
4	d4t4	4	114	1	5	rightWinger	2	27.8	15	46.4	hsd
4	d4t4	4	114	1	5	rightWinger	2	32.6	30	46.4	hsd
4	d4t4	4	114	1	5	rightWinger	2	32.6	45	46.4	hsd
4	d4t4	4	114	1	5	rightWinger	2	32.6	60	46.4	hsd
4	d4t4	4	114	1	5	rightWinger	2	18	15	46.4	spd
4	d4t4	4	114	1	5	rightWinger	2	18	30	46.4	spd
4	d4t4	4	114	1	5	rightWinger	2	18	45	46.4	spd
4	d4t4	4	114	1	5	rightWinger	2	18	60	46.4	spd
4	d4t4	4	114	1	5	rightWinger	2	27.9	15	46.4	acc
4	d4t4	4	114	1	5	rightWinger	2	27.9	30	46.4	acc
4	d4t4	4	114	1	5	rightWinger	2	27.9	45	46.4	acc
4	d4t4	4	114	1	5	rightWinger	2	32.6	60	47.2	acc
4	d4t4	4	114	1	5	rightWinger	2	20.5	15	46.5	dec
4	d4t4	4	114	1	5	rightWinger	2	30.1	30	46.5	dec
4	d4t4	4	114	1	5	rightWinger	2	31	45	46.5	dec
4	d4t4	4	114	1	5	rightWinger	2	31	60	46.5	dec
5	d5t3	3	12	0	58	offensiveMidfielder	1	76.9	15	27.1	distance
5	d5t3	3	12	0	58	offensiveMidfielder	1	119.9	30	27.2	distance
5	d5t3	3	12	0	58	offensiveMidfielder	1	151.2	45	27.6	distance
5	d5t3	3	12	0	58	offensiveMidfielder	1	188.3	60	27.7	distance
5	d5t3	3	12	0	58	offensiveMidfielder	1	60.1	15	27.1	hsd
5	d5t3	3	12	0	58	offensiveMidfielder	1	62.4	30	27.1	hsd
5	d5t3	3	12	0	58	offensiveMidfielder	1	62.4	45	27.1	hsd
5	d5t3	3	12	0	58	offensiveMidfielder	1	63	60	4.9	hsd
5	d5t3	3	12	0	58	offensiveMidfielder	1	41.9	15	4.9	spd
5	d5t3	3	12	0	58	offensiveMidfielder	1	41.9	30	4.9	spd
5	d5t3	3	12	0	58	offensiveMidfielder	1	41.9	45	4.9	spd
5	d5t3	3	12	0	58	offensiveMidfielder	1	41.9	60	4.9	spd
5	d5t3	3	12	0	58	offensiveMidfielder	1	26.9	15	43.3	acc
5	d5t3	3	12	0	58	offensiveMidfielder	1	38.1	30	43.4	acc
5	d5t3	3	12	0	58	offensiveMidfielder	1	38.1	45	43.4	acc
5	d5t3	3	12	0	58	offensiveMidfielder	1	38.1	60	43.4	acc
5	d5t3	3	12	0	58	offensiveMidfielder	1	18.4	15	12.6	dec
5	d5t3	3	12	0	58	offensiveMidfielder	1	19.7	30	0.8	dec
5	d5t3	3	12	0	58	offensiveMidfielder	1	29.8	45	13	dec
5	d5t3	3	12	0	58	offensiveMidfielder	1	29.8	60	13	dec
5	d5t3	3	13	0	80	offensiveMidfielder	2	66.4	15	67.4	distance
5	d5t3	3	13	0	80	offensiveMidfielder	2	112.2	30	67.7	distance
5	d5t3	3	13	0	80	offensiveMidfielder	1	152.2	45	24.4	distance
5	d5t3	3	13	0	80	offensiveMidfielder	1	191.5	60	5	distance
5	d5t3	3	13	0	80	offensiveMidfielder	2	44.2	15	67.4	hsd
5	d5t3	3	13	0	80	offensiveMidfielder	2	66.9	30	67.6	hsd
5	d5t3	3	13	0	80	offensiveMidfielder	2	66.9	45	67.6	hsd
5	d5t3	3	13	0	80	offensiveMidfielder	2	66.9	60	67.6	hsd
5	d5t3	3	13	0	80	offensiveMidfielder	2	37.6	15	67.4	spd
5	d5t3	3	13	0	80	offensiveMidfielder	2	37.6	30	67.4	spd
5	d5t3	3	13	0	80	offensiveMidfielder	2	37.6	45	67.4	spd
5	d5t3	3	13	0	80	offensiveMidfielder	2	37.6	60	67.4	spd
5	d5t3	3	13	0	80	offensiveMidfielder	2	25.3	15	53	acc
5	d5t3	3	13	0	80	offensiveMidfielder	1	26.4	30	24.1	acc
5	d5t3	3	13	0	80	offensiveMidfielder	2	32.2	45	46.8	acc
5	d5t3	3	13	0	80	offensiveMidfielder	2	35.8	60	46.8	acc
5	d5t3	3	13	0	80	offensiveMidfielder	1	21.8	15	8.8	dec
5	d5t3	3	13	0	80	offensiveMidfielder	1	32	30	8.8	dec
5	d5t3	3	13	0	80	offensiveMidfielder	1	39.4	45	8.8	dec
5	d5t3	3	13	0	80	offensiveMidfielder	1	41.1	60	21.1	dec
5	d5t3	3	16	0	58	defensiveMidfielder	1	64.8	15	29.9	distance
5	d5t3	3	16	0	58	defensiveMidfielder	2	108.9	30	49.8	distance
5	d5t3	3	16	0	58	defensiveMidfielder	2	141.1	45	49.9	distance
5	d5t3	3	16	0	58	defensiveMidfielder	2	168.4	60	50	distance
5	d5t3	3	16	0	58	defensiveMidfielder	2	37.8	15	49.4	hsd
5	d5t3	3	16	0	58	defensiveMidfielder	2	37.8	30	49.4	hsd
5	d5t3	3	16	0	58	defensiveMidfielder	2	53.2	45	49.4	hsd
5	d5t3	3	16	0	58	defensiveMidfielder	2	57.7	60	49.4	hsd
5	d5t3	3	16	0	58	defensiveMidfielder	2	15.8	15	49.4	spd
5	d5t3	3	16	0	58	defensiveMidfielder	2	15.8	30	49.4	spd
5	d5t3	3	16	0	58	defensiveMidfielder	2	15.8	45	49.4	spd
5	d5t3	3	16	0	58	defensiveMidfielder	2	15.8	60	49.4	spd
5	d5t3	3	16	0	58	defensiveMidfielder	1	13.1	15	0.4	acc
5	d5t3	3	16	0	58	defensiveMidfielder	1	14.8	30	0.9	acc
5	d5t3	3	16	0	58	defensiveMidfielder	1	18.7	45	0.9	acc
5	d5t3	3	16	0	58	defensiveMidfielder	1	23.4	60	1.2	acc
5	d5t3	3	16	0	58	defensiveMidfielder	1	19.6	15	23.8	dec
5	d5t3	3	16	0	58	defensiveMidfielder	1	19.6	30	23.8	dec
5	d5t3	3	16	0	58	defensiveMidfielder	2	21.6	45	53.2	dec
5	d5t3	3	16	0	58	defensiveMidfielder	2	21.6	60	53.2	dec
5	d5t3	3	20	0	96	centralDefender	1	78.1	15	29.8	distance
5	d5t3	3	20	0	96	centralDefender	1	120.5	30	27.3	distance
5	d5t3	3	20	0	96	centralDefender	2	162.3	45	59.9	distance
5	d5t3	3	20	0	96	centralDefender	2	184	60	59.8	distance
5	d5t3	3	20	0	96	centralDefender	1	62.8	15	29.7	hsd
5	d5t3	3	20	0	96	centralDefender	1	62.8	30	29.7	hsd
5	d5t3	3	20	0	96	centralDefender	1	62.8	45	29.7	hsd
5	d5t3	3	20	0	96	centralDefender	1	62.8	60	27.2	hsd
5	d5t3	3	20	0	96	centralDefender	1	46.3	15	29.7	spd
5	d5t3	3	20	0	96	centralDefender	1	46.3	30	29.7	spd
5	d5t3	3	20	0	96	centralDefender	1	46.3	45	29.7	spd
5	d5t3	3	20	0	96	centralDefender	1	46.3	60	29.7	spd
5	d5t3	3	20	0	96	centralDefender	2	28	15	59.7	acc
5	d5t3	3	20	0	96	centralDefender	2	34.1	30	59.7	acc
5	d5t3	3	20	0	96	centralDefender	2	42.6	45	59.7	acc
5	d5t3	3	20	0	96	centralDefender	2	42.6	60	59.7	acc
5	d5t3	3	20	0	96	centralDefender	1	31.2	15	29.8	dec
5	d5t3	3	20	0	96	centralDefender	1	31.2	30	29.8	dec
5	d5t3	3	20	0	96	centralDefender	2	32.7	45	81	dec
5	d5t3	3	20	0	96	centralDefender	2	32.7	60	81	dec
5	d5t3	3	21	0	88	defensiveMidfielder	2	75.3	15	49.8	distance
5	d5t3	3	21	0	88	defensiveMidfielder	2	132.1	30	49.8	distance
5	d5t3	3	21	0	88	defensiveMidfielder	2	165.7	45	50	distance
5	d5t3	3	21	0	88	defensiveMidfielder	1	202	60	27.2	distance
5	d5t3	3	21	0	88	defensiveMidfielder	2	66.2	15	49.8	hsd
5	d5t3	3	21	0	88	defensiveMidfielder	2	103.2	30	49.8	hsd
5	d5t3	3	21	0	88	defensiveMidfielder	2	103.2	45	49.8	hsd
5	d5t3	3	21	0	88	defensiveMidfielder	2	103.2	60	49.8	hsd
5	d5t3	3	21	0	88	defensiveMidfielder	1	34.5	15	29.7	spd
5	d5t3	3	21	0	88	defensiveMidfielder	2	38.3	30	49.7	spd
5	d5t3	3	21	0	88	defensiveMidfielder	2	38.3	45	49.7	spd
5	d5t3	3	21	0	88	defensiveMidfielder	1	60	60	29.7	spd
5	d5t3	3	21	0	88	defensiveMidfielder	1	22.1	15	34.6	acc
5	d5t3	3	21	0	88	defensiveMidfielder	1	22.8	30	29.8	acc
5	d5t3	3	21	0	88	defensiveMidfielder	1	28.8	45	34.6	acc
5	d5t3	3	21	0	88	defensiveMidfielder	1	37.9	60	34.6	acc
5	d5t3	3	21	0	88	defensiveMidfielder	1	27.9	15	29.9	dec
5	d5t3	3	21	0	88	defensiveMidfielder	1	32.2	30	29.9	dec
5	d5t3	3	21	0	88	defensiveMidfielder	1	32.2	45	29.9	dec
5	d5t3	3	21	0	88	defensiveMidfielder	1	36.6	60	29.7	dec
5	d5t3	3	22	1	16	striker	2	73	15	54.3	distance
5	d5t3	3	22	1	16	striker	2	126.3	30	58.8	distance
5	d5t3	3	22	1	16	striker	2	171.9	45	58.8	distance
5	d5t3	3	22	1	16	striker	2	203	60	58.8	distance
5	d5t3	3	22	1	16	striker	2	58.2	15	54.3	hsd
5	d5t3	3	22	1	16	striker	2	61.1	30	58.8	hsd
5	d5t3	3	22	1	16	striker	2	76.1	45	58.8	hsd
5	d5t3	3	22	1	16	striker	2	77.2	60	60.8	hsd
5	d5t3	3	22	1	16	striker	2	34.7	15	49.7	spd
5	d5t3	3	22	1	16	striker	2	34.7	30	49.7	spd
5	d5t3	3	22	1	16	striker	2	41.7	45	60.6	spd
5	d5t3	3	22	1	16	striker	2	41.7	60	60.6	spd
5	d5t3	3	22	1	16	striker	2	27.9	15	45.6	acc
5	d5t3	3	22	1	16	striker	2	30.7	30	60.6	acc
5	d5t3	3	22	1	16	striker	2	45.9	45	60.8	acc
5	d5t3	3	22	1	16	striker	2	45.9	60	60.8	acc
5	d5t3	3	22	1	16	striker	2	24.9	15	60.7	dec
5	d5t3	3	22	1	16	striker	2	30.3	30	60.9	dec
5	d5t3	3	22	1	16	striker	2	30.3	45	60.9	dec
5	d5t3	3	22	1	16	striker	2	30.3	60	60.9	dec
5	d5t3	3	35	0	96	centralDefender	1	71.1	15	29.8	distance
5	d5t3	3	35	0	96	centralDefender	2	119.6	30	49.8	distance
5	d5t3	3	35	0	96	centralDefender	2	150.6	45	49.8	distance
5	d5t3	3	35	0	96	centralDefender	2	170.4	60	49.7	distance
5	d5t3	3	35	0	96	centralDefender	1	49	15	29.8	hsd
5	d5t3	3	35	0	96	centralDefender	1	49	30	29.8	hsd
5	d5t3	3	35	0	96	centralDefender	1	49	45	29.8	hsd
5	d5t3	3	35	0	96	centralDefender	1	49	60	29.8	hsd
5	d5t3	3	35	0	96	centralDefender	2	30.9	15	49.4	spd
5	d5t3	3	35	0	96	centralDefender	2	30.9	30	49.4	spd
5	d5t3	3	35	0	96	centralDefender	2	30.9	45	49.4	spd
5	d5t3	3	35	0	96	centralDefender	2	30.9	60	49.4	spd
5	d5t3	3	35	0	96	centralDefender	1	23.9	15	29.6	acc
5	d5t3	3	35	0	96	centralDefender	2	26.5	30	78.3	acc
5	d5t3	3	35	0	96	centralDefender	1	27.3	45	1.8	acc
5	d5t3	3	35	0	96	centralDefender	2	29.3	60	58.5	acc
5	d5t3	3	35	0	96	centralDefender	1	17.2	15	44.5	dec
5	d5t3	3	35	0	96	centralDefender	2	20.6	30	80.7	dec
5	d5t3	3	35	0	96	centralDefender	2	23.1	45	80.7	dec
5	d5t3	3	35	0	96	centralDefender	2	23.1	60	80.7	dec
5	d5t3	3	46	0	96	offensiveMidfielder	2	77.9	15	88.3	distance
5	d5t3	3	46	0	96	offensiveMidfielder	2	127.6	30	92.8	distance
5	d5t3	3	46	0	96	offensiveMidfielder	2	157.5	45	67.7	distance
5	d5t3	3	46	0	96	offensiveMidfielder	1	197.1	60	3.7	distance
5	d5t3	3	46	0	96	offensiveMidfielder	2	64.6	15	92.7	hsd
5	d5t3	3	46	0	96	offensiveMidfielder	2	74.3	30	92.7	hsd
5	d5t3	3	46	0	96	offensiveMidfielder	2	74.3	45	92.7	hsd
5	d5t3	3	46	0	96	offensiveMidfielder	1	76.5	60	5.2	hsd
5	d5t3	3	46	0	96	offensiveMidfielder	2	49.2	15	53.1	spd
5	d5t3	3	46	0	96	offensiveMidfielder	2	49.2	30	53.1	spd
5	d5t3	3	46	0	96	offensiveMidfielder	2	49.2	45	53.1	spd
5	d5t3	3	46	0	96	offensiveMidfielder	2	51.2	60	49.7	spd
5	d5t3	3	46	0	96	offensiveMidfielder	2	28.8	15	48.7	acc
5	d5t3	3	46	0	96	offensiveMidfielder	2	34.2	30	48.7	acc
5	d5t3	3	46	0	96	offensiveMidfielder	2	39	45	48.7	acc
5	d5t3	3	46	0	96	offensiveMidfielder	2	39.6	60	49.6	acc
5	d5t3	3	46	0	96	offensiveMidfielder	2	24.4	15	59.5	dec
5	d5t3	3	46	0	96	offensiveMidfielder	2	29	30	78.6	dec
5	d5t3	3	46	0	96	offensiveMidfielder	2	34.7	45	59.5	dec
5	d5t3	3	46	0	96	offensiveMidfielder	2	37.3	60	67.5	dec
5	d5t3	3	56	1	8	defensiveMidfielder	2	68.8	15	50.8	distance
5	d5t3	3	56	1	8	defensiveMidfielder	2	121.2	30	50.8	distance
5	d5t3	3	56	1	8	defensiveMidfielder	2	162.3	45	50.8	distance
5	d5t3	3	56	1	8	defensiveMidfielder	2	185	60	50.8	distance
5	d5t3	3	56	1	8	defensiveMidfielder	2	45.9	15	50.8	hsd
5	d5t3	3	56	1	8	defensiveMidfielder	2	67.2	30	50.8	hsd
5	d5t3	3	56	1	8	defensiveMidfielder	2	79.1	45	50.8	hsd
5	d5t3	3	56	1	8	defensiveMidfielder	2	79.1	60	50.8	hsd
5	d5t3	3	56	1	8	defensiveMidfielder	2	23.2	15	50.8	spd
5	d5t3	3	56	1	8	defensiveMidfielder	2	26.6	30	50.8	spd
5	d5t3	3	56	1	8	defensiveMidfielder	2	27.2	45	50.8	spd
5	d5t3	3	56	1	8	defensiveMidfielder	2	27.2	60	50.8	spd
5	d5t3	3	56	1	8	defensiveMidfielder	2	12.9	15	52.6	acc
5	d5t3	3	56	1	8	defensiveMidfielder	2	12.9	30	52.6	acc
5	d5t3	3	56	1	8	defensiveMidfielder	2	24.2	45	52.6	acc
5	d5t3	3	56	1	8	defensiveMidfielder	2	24.2	60	52.6	acc
5	d5t3	3	56	1	8	defensiveMidfielder	2	15.7	15	52.6	dec
5	d5t3	3	56	1	8	defensiveMidfielder	2	15.7	30	52.6	dec
5	d5t3	3	56	1	8	defensiveMidfielder	2	26	45	52.6	dec
5	d5t3	3	56	1	8	defensiveMidfielder	2	26	60	52.6	dec
5	d5t3	3	58	1	38	defensiveMidfielder	2	81.5	15	55.5	distance
5	d5t3	3	58	1	38	defensiveMidfielder	2	124.9	30	55.7	distance
5	d5t3	3	58	1	38	defensiveMidfielder	2	170.4	45	80.8	distance
5	d5t3	3	58	1	38	defensiveMidfielder	2	206.5	60	80.9	distance
5	d5t3	3	58	1	38	defensiveMidfielder	2	74.5	15	55.5	hsd
5	d5t3	3	58	1	38	defensiveMidfielder	2	81.7	30	55.5	hsd
5	d5t3	3	58	1	38	defensiveMidfielder	2	81.7	45	55.5	hsd
5	d5t3	3	58	1	38	defensiveMidfielder	2	100.4	60	55.5	hsd
5	d5t3	3	58	1	38	defensiveMidfielder	2	51.2	15	48.6	spd
5	d5t3	3	58	1	38	defensiveMidfielder	2	51.2	30	48.6	spd
5	d5t3	3	58	1	38	defensiveMidfielder	2	51.2	45	48.6	spd
5	d5t3	3	58	1	38	defensiveMidfielder	2	51.5	60	55.4	spd
5	d5t3	3	58	1	38	defensiveMidfielder	2	28.9	15	80.3	acc
5	d5t3	3	58	1	38	defensiveMidfielder	2	28.9	30	80.3	acc
5	d5t3	3	58	1	38	defensiveMidfielder	2	33	45	59.5	acc
5	d5t3	3	58	1	38	defensiveMidfielder	2	49.1	60	65.2	acc
5	d5t3	3	58	1	38	defensiveMidfielder	2	27.4	15	80.3	dec
5	d5t3	3	58	1	38	defensiveMidfielder	2	30.2	30	77.5	dec
5	d5t3	3	58	1	38	defensiveMidfielder	2	33.2	45	55.3	dec
5	d5t3	3	58	1	38	defensiveMidfielder	2	44.3	60	55.5	dec
5	d5t3	3	61	0	96	rightBack	2	77.6	15	89.6	distance
5	d5t3	3	61	0	96	rightBack	2	128	30	59.7	distance
5	d5t3	3	61	0	96	rightBack	2	168.1	45	59.6	distance
5	d5t3	3	61	0	96	rightBack	1	206.4	60	3.7	distance
5	d5t3	3	61	0	96	rightBack	2	61.6	15	89.6	hsd
5	d5t3	3	61	0	96	rightBack	2	67	30	59.6	hsd
5	d5t3	3	61	0	96	rightBack	2	75.5	45	63.5	hsd
5	d5t3	3	61	0	96	rightBack	2	79.6	60	63.7	hsd
5	d5t3	3	61	0	96	rightBack	2	48.5	15	59.4	spd
5	d5t3	3	61	0	96	rightBack	2	48.5	30	59.4	spd
5	d5t3	3	61	0	96	rightBack	2	48.5	45	59.4	spd
5	d5t3	3	61	0	96	rightBack	2	48.5	60	59.4	spd
5	d5t3	3	61	0	96	rightBack	2	37.1	15	91.3	acc
5	d5t3	3	61	0	96	rightBack	2	37.8	30	89.7	acc
5	d5t3	3	61	0	96	rightBack	2	40.8	45	89.7	acc
5	d5t3	3	61	0	96	rightBack	2	40.8	60	89.7	acc
5	d5t3	3	61	0	96	rightBack	1	21.3	15	20.9	dec
5	d5t3	3	61	0	96	rightBack	1	24.5	30	2.9	dec
5	d5t3	3	61	0	96	rightBack	1	24.9	45	20.9	dec
5	d5t3	3	61	0	96	rightBack	1	28.8	60	44.4	dec
5	d5t3	3	72	0	80	striker	1	70	15	11.6	distance
5	d5t3	3	72	0	80	striker	2	110.7	30	67.7	distance
5	d5t3	3	72	0	80	striker	1	145	45	11.9	distance
5	d5t3	3	72	0	80	striker	1	170.6	60	24	distance
5	d5t3	3	72	0	80	striker	1	52.8	15	11.6	hsd
5	d5t3	3	72	0	80	striker	1	52.8	30	11.6	hsd
5	d5t3	3	72	0	80	striker	2	57.7	45	53.1	hsd
5	d5t3	3	72	0	80	striker	2	57.7	60	53.1	hsd
5	d5t3	3	72	0	80	striker	2	31.5	15	67.4	spd
5	d5t3	3	72	0	80	striker	2	31.5	30	67.4	spd
5	d5t3	3	72	0	80	striker	2	31.5	45	67.4	spd
5	d5t3	3	72	0	80	striker	2	31.5	60	67.4	spd
5	d5t3	3	72	0	80	striker	1	19.2	15	28.1	acc
5	d5t3	3	72	0	80	striker	1	23.2	30	28.1	acc
5	d5t3	3	72	0	80	striker	1	23.2	45	28.1	acc
5	d5t3	3	72	0	80	striker	2	26.7	60	47.7	acc
5	d5t3	3	72	0	80	striker	1	20.6	15	11.6	dec
5	d5t3	3	72	0	80	striker	1	20.8	30	11.6	dec
5	d5t3	3	72	0	80	striker	1	21.5	45	8.2	dec
5	d5t3	3	72	0	80	striker	1	24.5	60	8.5	dec
5	d5t3	3	95	1	38	offensiveMidfielder	2	83.8	15	76.4	distance
5	d5t3	3	95	1	38	offensiveMidfielder	2	131	30	48.9	distance
5	d5t3	3	95	1	38	offensiveMidfielder	2	165.2	45	49	distance
5	d5t3	3	95	1	38	offensiveMidfielder	2	188.2	60	56.2	distance
5	d5t3	3	95	1	38	offensiveMidfielder	2	76.4	15	76.3	hsd
5	d5t3	3	95	1	38	offensiveMidfielder	2	90.7	30	48.9	hsd
5	d5t3	3	95	1	38	offensiveMidfielder	2	94	45	48.9	hsd
5	d5t3	3	95	1	38	offensiveMidfielder	2	95.2	60	56.2	hsd
5	d5t3	3	95	1	38	offensiveMidfielder	2	61.2	15	76.3	spd
5	d5t3	3	95	1	38	offensiveMidfielder	2	61.2	30	76.3	spd
5	d5t3	3	95	1	38	offensiveMidfielder	2	61.2	45	76.3	spd
5	d5t3	3	95	1	38	offensiveMidfielder	2	61.2	60	76.3	spd
5	d5t3	3	95	1	38	offensiveMidfielder	2	21.5	15	45.8	acc
5	d5t3	3	95	1	38	offensiveMidfielder	2	34	30	45.8	acc
5	d5t3	3	95	1	38	offensiveMidfielder	2	38	45	56.2	acc
5	d5t3	3	95	1	38	offensiveMidfielder	2	48.9	60	56.3	acc
5	d5t3	3	95	1	38	offensiveMidfielder	2	24	15	68.9	dec
5	d5t3	3	95	1	38	offensiveMidfielder	2	31.4	30	56	dec
5	d5t3	3	95	1	38	offensiveMidfielder	2	33.1	45	56	dec
5	d5t3	3	95	1	38	offensiveMidfielder	2	44.7	60	56.4	dec
5	d5t3	3	101	1	16	offensiveMidfielder	2	73.5	15	54.3	distance
5	d5t3	3	101	1	16	offensiveMidfielder	2	110.2	30	55.5	distance
5	d5t3	3	101	1	16	offensiveMidfielder	2	147.3	45	55.9	distance
5	d5t3	3	101	1	16	offensiveMidfielder	2	182.7	60	56	distance
5	d5t3	3	101	1	16	offensiveMidfielder	2	58	15	54.3	hsd
5	d5t3	3	101	1	16	offensiveMidfielder	2	58	30	54.3	hsd
5	d5t3	3	101	1	16	offensiveMidfielder	2	58	45	54.3	hsd
5	d5t3	3	101	1	16	offensiveMidfielder	2	60.2	60	55.1	hsd
5	d5t3	3	101	1	16	offensiveMidfielder	2	36.9	15	54.3	spd
5	d5t3	3	101	1	16	offensiveMidfielder	2	36.9	30	54.3	spd
5	d5t3	3	101	1	16	offensiveMidfielder	2	36.9	45	54.3	spd
5	d5t3	3	101	1	16	offensiveMidfielder	2	36.9	60	54.3	spd
5	d5t3	3	101	1	16	offensiveMidfielder	2	18.2	15	46.8	acc
5	d5t3	3	101	1	16	offensiveMidfielder	2	23.4	30	45.6	acc
5	d5t3	3	101	1	16	offensiveMidfielder	2	25.9	45	45.9	acc
5	d5t3	3	101	1	16	offensiveMidfielder	2	25.9	60	46	acc
5	d5t3	3	101	1	16	offensiveMidfielder	2	16.4	15	58.6	dec
5	d5t3	3	101	1	16	offensiveMidfielder	2	16.4	30	58.6	dec
5	d5t3	3	101	1	16	offensiveMidfielder	2	17.8	45	54.4	dec
5	d5t3	3	101	1	16	offensiveMidfielder	2	17.8	60	54.4	dec
5	d5t3	3	103	0	96	leftBack	2	72.3	15	49.6	distance
5	d5t3	3	103	0	96	leftBack	2	121.6	30	49.8	distance
5	d5t3	3	103	0	96	leftBack	2	161.4	45	80.8	distance
5	d5t3	3	103	0	96	leftBack	2	199.9	60	80.8	distance
5	d5t3	3	103	0	96	leftBack	2	44.3	15	49.4	hsd
5	d5t3	3	103	0	96	leftBack	2	53.4	30	49.7	hsd
5	d5t3	3	103	0	96	leftBack	2	68.1	45	49.4	hsd
5	d5t3	3	103	0	96	leftBack	2	69.9	60	49.4	hsd
5	d5t3	3	103	0	96	leftBack	2	35.7	15	49.4	spd
5	d5t3	3	103	0	96	leftBack	2	35.7	30	49.4	spd
5	d5t3	3	103	0	96	leftBack	2	35.7	45	49.4	spd
5	d5t3	3	103	0	96	leftBack	2	35.7	60	49.4	spd
5	d5t3	3	103	0	96	leftBack	1	36.3	15	2.9	acc
5	d5t3	3	103	0	96	leftBack	1	36.3	30	2.9	acc
5	d5t3	3	103	0	96	leftBack	1	36.3	45	2.9	acc
5	d5t3	3	103	0	96	leftBack	1	42.3	60	2.9	acc
5	d5t3	3	103	0	96	leftBack	2	21.8	15	83.2	dec
5	d5t3	3	103	0	96	leftBack	1	26.3	30	12.6	dec
5	d5t3	3	103	0	96	leftBack	1	26.3	45	12.6	dec
5	d5t3	3	103	0	96	leftBack	2	30.4	60	81	dec
5	d5t2	2	3	0	95	rightBack	1	75.3	15	4.5	distance
5	d5t2	2	3	0	95	rightBack	1	120.7	30	4.8	distance
5	d5t2	2	3	0	95	rightBack	2	158.2	45	90.8	distance
5	d5t2	2	3	0	95	rightBack	1	199	60	4.7	distance
5	d5t2	2	3	0	95	rightBack	1	64.7	15	4.5	hsd
5	d5t2	2	3	0	95	rightBack	1	66.9	30	29.5	hsd
5	d5t2	2	3	0	95	rightBack	1	80	45	4.5	hsd
5	d5t2	2	3	0	95	rightBack	1	80	60	4.5	hsd
5	d5t2	2	3	0	95	rightBack	1	47.3	15	4.5	spd
5	d5t2	2	3	0	95	rightBack	1	47.3	30	4.5	spd
5	d5t2	2	3	0	95	rightBack	1	56	45	4.5	spd
5	d5t2	2	3	0	95	rightBack	1	56	60	4.5	spd
5	d5t2	2	3	0	95	rightBack	2	35.3	15	83.3	acc
5	d5t2	2	3	0	95	rightBack	2	38.2	30	68.5	acc
5	d5t2	2	3	0	95	rightBack	2	38.2	45	68.5	acc
5	d5t2	2	3	0	95	rightBack	2	45.7	60	83.9	acc
5	d5t2	2	3	0	95	rightBack	2	27.9	15	83.3	dec
5	d5t2	2	3	0	95	rightBack	1	37.4	30	9.1	dec
5	d5t2	2	3	0	95	rightBack	2	40.8	45	83.7	dec
5	d5t2	2	3	0	95	rightBack	2	40.8	60	83.7	dec
5	d5t2	2	6	0	95	leftBack	1	72.5	15	38.3	distance
5	d5t2	2	6	0	95	leftBack	1	131.2	30	38.4	distance
5	d5t2	2	6	0	95	leftBack	1	159.3	45	38.4	distance
5	d5t2	2	6	0	95	leftBack	1	184.2	60	38.4	distance
5	d5t2	2	6	0	95	leftBack	1	54.1	15	38.3	hsd
5	d5t2	2	6	0	95	leftBack	1	94.6	30	38.4	hsd
5	d5t2	2	6	0	95	leftBack	1	94.6	45	38.4	hsd
5	d5t2	2	6	0	95	leftBack	1	94.6	60	38.4	hsd
5	d5t2	2	6	0	95	leftBack	1	42.4	15	38.3	spd
5	d5t2	2	6	0	95	leftBack	1	44.7	30	38.3	spd
5	d5t2	2	6	0	95	leftBack	1	44.7	45	38.3	spd
5	d5t2	2	6	0	95	leftBack	1	44.7	60	38.3	spd
5	d5t2	2	6	0	95	leftBack	2	27.8	15	73.7	acc
5	d5t2	2	6	0	95	leftBack	2	32.4	30	73.8	acc
5	d5t2	2	6	0	95	leftBack	2	37.9	45	74	acc
5	d5t2	2	6	0	95	leftBack	2	37.9	60	74	acc
5	d5t2	2	6	0	95	leftBack	2	24.8	15	73.8	dec
5	d5t2	2	6	0	95	leftBack	1	33	30	38.4	dec
5	d5t2	2	6	0	95	leftBack	1	35	45	38.4	dec
5	d5t2	2	6	0	95	leftBack	1	38.6	60	38.4	dec
5	d5t2	2	17	0	95	offensiveMidfielder	1	64.4	15	38.1	distance
5	d5t2	2	17	0	95	offensiveMidfielder	1	111.9	30	1.3	distance
5	d5t2	2	17	0	95	offensiveMidfielder	1	141.3	45	1.5	distance
5	d5t2	2	17	0	95	offensiveMidfielder	1	180.5	60	12.4	distance
5	d5t2	2	17	0	95	offensiveMidfielder	2	48.5	15	46.6	hsd
5	d5t2	2	17	0	95	offensiveMidfielder	2	49.4	30	46.9	hsd
5	d5t2	2	17	0	95	offensiveMidfielder	2	50	45	72.9	hsd
5	d5t2	2	17	0	95	offensiveMidfielder	1	52.6	60	1.6	hsd
5	d5t2	2	17	0	95	offensiveMidfielder	1	20.4	15	12.4	spd
5	d5t2	2	17	0	95	offensiveMidfielder	1	20.4	30	12.4	spd
5	d5t2	2	17	0	95	offensiveMidfielder	1	22.6	45	12.4	spd
5	d5t2	2	17	0	95	offensiveMidfielder	1	22.6	60	12.4	spd
5	d5t2	2	17	0	95	offensiveMidfielder	2	23.6	15	65.9	acc
5	d5t2	2	17	0	95	offensiveMidfielder	1	27	30	42.7	acc
5	d5t2	2	17	0	95	offensiveMidfielder	2	33.5	45	52.7	acc
5	d5t2	2	17	0	95	offensiveMidfielder	2	33.5	60	52.7	acc
5	d5t2	2	17	0	95	offensiveMidfielder	2	19	15	67.5	dec
5	d5t2	2	17	0	95	offensiveMidfielder	1	26.4	30	42.9	dec
5	d5t2	2	17	0	95	offensiveMidfielder	1	29.9	45	42.9	dec
5	d5t2	2	17	0	95	offensiveMidfielder	1	29.9	60	42.9	dec
5	d5t2	2	37	1	21	offensiveMidfielder	2	72.1	15	55.2	distance
5	d5t2	2	37	1	21	offensiveMidfielder	2	107.9	30	55.4	distance
5	d5t2	2	37	1	21	offensiveMidfielder	2	157.9	45	55.6	distance
5	d5t2	2	37	1	21	offensiveMidfielder	2	192.1	60	55.8	distance
5	d5t2	2	37	1	21	offensiveMidfielder	2	48.4	15	55.1	hsd
5	d5t2	2	37	1	21	offensiveMidfielder	2	54	30	55.4	hsd
5	d5t2	2	37	1	21	offensiveMidfielder	2	65.2	45	55.5	hsd
5	d5t2	2	37	1	21	offensiveMidfielder	2	69.3	60	55.8	hsd
5	d5t2	2	37	1	21	offensiveMidfielder	2	23.5	15	55	spd
5	d5t2	2	37	1	21	offensiveMidfielder	2	25.9	30	47.7	spd
5	d5t2	2	37	1	21	offensiveMidfielder	2	25.9	45	47.7	spd
5	d5t2	2	37	1	21	offensiveMidfielder	2	25.9	60	47.7	spd
5	d5t2	2	37	1	21	offensiveMidfielder	2	19.9	15	58.3	acc
5	d5t2	2	37	1	21	offensiveMidfielder	2	36.9	30	47.7	acc
5	d5t2	2	37	1	21	offensiveMidfielder	2	38.8	45	48	acc
5	d5t2	2	37	1	21	offensiveMidfielder	2	43.4	60	48	acc
5	d5t2	2	37	1	21	offensiveMidfielder	2	19.3	15	49.2	dec
5	d5t2	2	37	1	21	offensiveMidfielder	2	24.7	30	62.4	dec
5	d5t2	2	37	1	21	offensiveMidfielder	2	26.7	45	62.7	dec
5	d5t2	2	37	1	21	offensiveMidfielder	2	36.1	60	62.7	dec
5	d5t2	2	43	0	95	striker	1	71.8	15	26.3	distance
5	d5t2	2	43	0	95	striker	2	107.9	30	75.9	distance
5	d5t2	2	43	0	95	striker	1	135.5	45	26.8	distance
5	d5t2	2	43	0	95	striker	2	172.3	60	79.3	distance
5	d5t2	2	43	0	95	striker	1	52.6	15	26.2	hsd
5	d5t2	2	43	0	95	striker	2	58.1	30	75.8	hsd
5	d5t2	2	43	0	95	striker	1	68.3	45	26.8	hsd
5	d5t2	2	43	0	95	striker	1	68.3	60	26.8	hsd
5	d5t2	2	43	0	95	striker	1	33	15	26.2	spd
5	d5t2	2	43	0	95	striker	1	33	30	26.2	spd
5	d5t2	2	43	0	95	striker	1	33	45	26.2	spd
5	d5t2	2	43	0	95	striker	1	33	60	26.2	spd
5	d5t2	2	43	0	95	striker	2	22.2	15	88	acc
5	d5t2	2	43	0	95	striker	1	26.7	30	2.9	acc
5	d5t2	2	43	0	95	striker	2	29.2	45	48.6	acc
5	d5t2	2	43	0	95	striker	2	32.4	60	48.4	acc
5	d5t2	2	43	0	95	striker	2	22.2	15	58.8	dec
5	d5t2	2	43	0	95	striker	1	29.3	30	36.6	dec
5	d5t2	2	43	0	95	striker	1	29.3	45	36.6	dec
5	d5t2	2	43	0	95	striker	1	32.2	60	44.2	dec
5	d5t2	2	45	1	14	centralMidfielder	2	50.6	15	54.2	distance
5	d5t2	2	45	1	14	centralMidfielder	2	94.8	30	45.7	distance
5	d5t2	2	45	1	14	centralMidfielder	2	135	45	45.8	distance
5	d5t2	2	45	1	14	centralMidfielder	2	157.4	60	46	distance
5	d5t2	2	45	1	14	centralMidfielder	2	18	15	50.6	hsd
5	d5t2	2	45	1	14	centralMidfielder	2	18	30	50.6	hsd
5	d5t2	2	45	1	14	centralMidfielder	2	18	45	50.6	hsd
5	d5t2	2	45	1	14	centralMidfielder	2	28.2	60	50.6	hsd
5	d5t2	2	45	1	14	centralMidfielder	2	11.3	15	52	spd
5	d5t2	2	45	1	14	centralMidfielder	2	11.3	30	52	spd
5	d5t2	2	45	1	14	centralMidfielder	2	11.3	45	52	spd
5	d5t2	2	45	1	14	centralMidfielder	2	11.3	60	52	spd
5	d5t2	2	45	1	14	centralMidfielder	2	14	15	52	acc
5	d5t2	2	45	1	14	centralMidfielder	2	17.6	30	52.3	acc
5	d5t2	2	45	1	14	centralMidfielder	2	17.6	45	52.3	acc
5	d5t2	2	45	1	14	centralMidfielder	2	17.6	60	52.3	acc
5	d5t2	2	45	1	14	centralMidfielder	2	17.7	15	49.8	dec
5	d5t2	2	45	1	14	centralMidfielder	2	17.7	30	49.8	dec
5	d5t2	2	45	1	14	centralMidfielder	2	19.2	45	51.3	dec
5	d5t2	2	45	1	14	centralMidfielder	2	23	60	50.6	dec
5	d5t2	2	67	0	81	centralMidfielder	1	70.7	15	36.9	distance
5	d5t2	2	67	0	81	centralMidfielder	1	115.1	30	37	distance
5	d5t2	2	67	0	81	centralMidfielder	1	147.7	45	37	distance
5	d5t2	2	67	0	81	centralMidfielder	2	176	60	68.8	distance
5	d5t2	2	67	0	81	centralMidfielder	1	40.6	15	36.8	hsd
5	d5t2	2	67	0	81	centralMidfielder	1	54.7	30	37	hsd
5	d5t2	2	67	0	81	centralMidfielder	1	54.7	45	37	hsd
5	d5t2	2	67	0	81	centralMidfielder	1	54.7	60	37	hsd
5	d5t2	2	67	0	81	centralMidfielder	1	27.1	15	36.7	spd
5	d5t2	2	67	0	81	centralMidfielder	1	31.6	30	37	spd
5	d5t2	2	67	0	81	centralMidfielder	1	31.6	45	37	spd
5	d5t2	2	67	0	81	centralMidfielder	1	31.6	60	37	spd
5	d5t2	2	67	0	81	centralMidfielder	1	26.8	15	40.2	acc
5	d5t2	2	67	0	81	centralMidfielder	1	26.8	30	40.2	acc
5	d5t2	2	67	0	81	centralMidfielder	2	27.3	45	52	acc
5	d5t2	2	67	0	81	centralMidfielder	2	27.3	60	52	acc
5	d5t2	2	67	0	81	centralMidfielder	1	16.4	15	26.2	dec
5	d5t2	2	67	0	81	centralMidfielder	1	21.1	30	23.2	dec
5	d5t2	2	67	0	81	centralMidfielder	2	23.7	45	72.9	dec
5	d5t2	2	67	0	81	centralMidfielder	2	27.9	60	73.6	dec
5	d5t2	2	75	0	95	centralDefender	1	58.2	15	7.6	distance
5	d5t2	2	75	0	95	centralDefender	2	101.4	30	72.9	distance
5	d5t2	2	75	0	95	centralDefender	2	134.4	45	72.9	distance
5	d5t2	2	75	0	95	centralDefender	2	155.1	60	91	distance
5	d5t2	2	75	0	95	centralDefender	1	34.1	15	36.7	hsd
5	d5t2	2	75	0	95	centralDefender	1	35.7	30	31	hsd
5	d5t2	2	75	0	95	centralDefender	2	40.5	45	54.6	hsd
5	d5t2	2	75	0	95	centralDefender	2	40.5	60	54.6	hsd
5	d5t2	2	75	0	95	centralDefender	1	20.7	15	36.7	spd
5	d5t2	2	75	0	95	centralDefender	1	20.7	30	36.7	spd
5	d5t2	2	75	0	95	centralDefender	1	20.7	45	36.7	spd
5	d5t2	2	75	0	95	centralDefender	1	20.7	60	36.7	spd
5	d5t2	2	75	0	95	centralDefender	2	18.7	15	74.3	acc
5	d5t2	2	75	0	95	centralDefender	1	22.8	30	36.6	acc
5	d5t2	2	75	0	95	centralDefender	1	22.8	45	36.6	acc
5	d5t2	2	75	0	95	centralDefender	1	22.8	60	36.6	acc
5	d5t2	2	75	0	95	centralDefender	1	18.4	15	7.7	dec
5	d5t2	2	75	0	95	centralDefender	2	20.2	30	54.2	dec
5	d5t2	2	75	0	95	centralDefender	1	26.4	45	42.8	dec
5	d5t2	2	75	0	95	centralDefender	2	26.8	60	54.2	dec
5	d5t2	2	79	0	74	offensiveMidfielder	2	68.4	15	55.3	distance
5	d5t2	2	79	0	74	offensiveMidfielder	2	117.6	30	55.3	distance
5	d5t2	2	79	0	74	offensiveMidfielder	2	146.6	45	55.3	distance
5	d5t2	2	79	0	74	offensiveMidfielder	1	192.2	60	14.8	distance
5	d5t2	2	79	0	74	offensiveMidfielder	2	45.7	15	58.7	hsd
5	d5t2	2	79	0	74	offensiveMidfielder	2	59.7	30	55.3	hsd
5	d5t2	2	79	0	74	offensiveMidfielder	2	68.4	45	52.1	hsd
5	d5t2	2	79	0	74	offensiveMidfielder	2	68.4	60	52.1	hsd
5	d5t2	2	79	0	74	offensiveMidfielder	2	38.2	15	58.7	spd
5	d5t2	2	79	0	74	offensiveMidfielder	2	38.2	30	58.7	spd
5	d5t2	2	79	0	74	offensiveMidfielder	2	38.2	45	58.7	spd
5	d5t2	2	79	0	74	offensiveMidfielder	2	38.2	60	58.7	spd
5	d5t2	2	79	0	74	offensiveMidfielder	2	21.2	15	48.8	acc
5	d5t2	2	79	0	74	offensiveMidfielder	1	22.1	30	1.9	acc
5	d5t2	2	79	0	74	offensiveMidfielder	1	30.6	45	14.4	acc
5	d5t2	2	79	0	74	offensiveMidfielder	1	33.3	60	18.1	acc
5	d5t2	2	79	0	74	offensiveMidfielder	1	26.8	15	10	dec
5	d5t2	2	79	0	74	offensiveMidfielder	1	35.9	30	10.2	dec
5	d5t2	2	79	0	74	offensiveMidfielder	1	36.7	45	3.6	dec
5	d5t2	2	79	0	74	offensiveMidfielder	1	36.7	60	3.6	dec
5	d5t2	2	85	0	95	centralMidfielder	1	65.1	15	12.4	distance
5	d5t2	2	85	0	95	centralMidfielder	1	98.8	30	1.3	distance
5	d5t2	2	85	0	95	centralMidfielder	1	133.4	45	1.4	distance
5	d5t2	2	85	0	95	centralMidfielder	1	168.3	60	38.4	distance
5	d5t2	2	85	0	95	centralMidfielder	1	40.6	15	12.4	hsd
5	d5t2	2	85	0	95	centralMidfielder	1	40.6	30	12.4	hsd
5	d5t2	2	85	0	95	centralMidfielder	1	40.6	45	12.4	hsd
5	d5t2	2	85	0	95	centralMidfielder	1	41.8	60	38.3	hsd
5	d5t2	2	85	0	95	centralMidfielder	1	19.8	15	24.3	spd
5	d5t2	2	85	0	95	centralMidfielder	1	19.8	30	24.3	spd
5	d5t2	2	85	0	95	centralMidfielder	1	25.5	45	24.3	spd
5	d5t2	2	85	0	95	centralMidfielder	1	25.5	60	24.3	spd
5	d5t2	2	85	0	95	centralMidfielder	1	24.3	15	26.2	acc
5	d5t2	2	85	0	95	centralMidfielder	2	32.7	30	81.9	acc
5	d5t2	2	85	0	95	centralMidfielder	1	41.1	45	38.3	acc
5	d5t2	2	85	0	95	centralMidfielder	1	44.5	60	38.3	acc
5	d5t2	2	85	0	95	centralMidfielder	1	28	15	26.3	dec
5	d5t2	2	85	0	95	centralMidfielder	1	31.3	30	37.9	dec
5	d5t2	2	85	0	95	centralMidfielder	1	33.3	45	38.2	dec
5	d5t2	2	85	0	95	centralMidfielder	1	34.6	60	37.9	dec
5	d5t2	2	102	0	95	offensiveMidfielder	2	73.5	15	68.7	distance
5	d5t2	2	102	0	95	offensiveMidfielder	2	109	30	88.2	distance
5	d5t2	2	102	0	95	offensiveMidfielder	1	138.8	45	18.6	distance
5	d5t2	2	102	0	95	offensiveMidfielder	1	172.3	60	18.8	distance
5	d5t2	2	102	0	95	offensiveMidfielder	2	54.6	15	68.7	hsd
5	d5t2	2	102	0	95	offensiveMidfielder	2	54.6	30	68.7	hsd
5	d5t2	2	102	0	95	offensiveMidfielder	2	58.3	45	68.6	hsd
5	d5t2	2	102	0	95	offensiveMidfielder	1	63.8	60	18.7	hsd
5	d5t2	2	102	0	95	offensiveMidfielder	2	45.2	15	68.6	spd
5	d5t2	2	102	0	95	offensiveMidfielder	2	45.2	30	68.6	spd
5	d5t2	2	102	0	95	offensiveMidfielder	2	45.2	45	68.6	spd
5	d5t2	2	102	0	95	offensiveMidfielder	1	47.4	60	18.7	spd
5	d5t2	2	102	0	95	offensiveMidfielder	2	25.8	15	53.5	acc
5	d5t2	2	102	0	95	offensiveMidfielder	1	28.8	30	9.4	acc
5	d5t2	2	102	0	95	offensiveMidfielder	1	33.7	45	5.4	acc
5	d5t2	2	102	0	95	offensiveMidfielder	1	37.6	60	5.6	acc
5	d5t2	2	102	0	95	offensiveMidfielder	2	21.7	15	68.7	dec
5	d5t2	2	102	0	95	offensiveMidfielder	1	23.8	30	12	dec
5	d5t2	2	102	0	95	offensiveMidfielder	1	31	45	5.5	dec
5	d5t2	2	102	0	95	offensiveMidfielder	1	37.4	60	5.8	dec
5	d5t2	2	115	0	95	centralDefender	2	64.7	15	72.7	distance
5	d5t2	2	115	0	95	centralDefender	2	103.4	30	72.9	distance
5	d5t2	2	115	0	95	centralDefender	2	131.6	45	72.9	distance
5	d5t2	2	115	0	95	centralDefender	2	153.6	60	57.6	distance
5	d5t2	2	115	0	95	centralDefender	1	42.1	15	18	hsd
5	d5t2	2	115	0	95	centralDefender	1	49.1	30	18.3	hsd
5	d5t2	2	115	0	95	centralDefender	1	49.1	45	18.3	hsd
5	d5t2	2	115	0	95	centralDefender	1	49.1	60	18.3	hsd
5	d5t2	2	115	0	95	centralDefender	1	35.1	15	18	spd
5	d5t2	2	115	0	95	centralDefender	1	35.1	30	18	spd
5	d5t2	2	115	0	95	centralDefender	1	35.1	45	18	spd
5	d5t2	2	115	0	95	centralDefender	1	35.1	60	18	spd
5	d5t2	2	115	0	95	centralDefender	2	28.9	15	72.5	acc
5	d5t2	2	115	0	95	centralDefender	2	28.9	30	72.5	acc
5	d5t2	2	115	0	95	centralDefender	2	28.9	45	72.5	acc
5	d5t2	2	115	0	95	centralDefender	2	28.9	60	72.5	acc
5	d5t2	2	115	0	95	centralDefender	2	20.5	15	64.9	dec
5	d5t2	2	115	0	95	centralDefender	2	21.9	30	74.3	dec
5	d5t2	2	115	0	95	centralDefender	2	30.5	45	74.3	dec
5	d5t2	2	115	0	95	centralDefender	2	30.5	60	74.3	dec
7	d7t1	1	27	0	98	centralDefender	2	70.1	15	53	distance
7	d7t1	1	27	0	98	centralDefender	2	111.2	30	53.2	distance
7	d7t1	1	27	0	98	centralDefender	2	136.6	45	53.5	distance
7	d7t1	1	27	0	98	centralDefender	2	180.7	60	53.7	distance
7	d7t1	1	27	0	98	centralDefender	2	55.4	15	53	hsd
7	d7t1	1	27	0	98	centralDefender	2	59.7	30	53	hsd
7	d7t1	1	27	0	98	centralDefender	2	59.7	45	53	hsd
7	d7t1	1	27	0	98	centralDefender	2	64.6	60	53.7	hsd
7	d7t1	1	27	0	98	centralDefender	1	32.5	15	12.2	spd
7	d7t1	1	27	0	98	centralDefender	1	32.5	30	12.2	spd
7	d7t1	1	27	0	98	centralDefender	1	32.5	45	12.2	spd
7	d7t1	1	27	0	98	centralDefender	1	32.5	60	12.2	spd
7	d7t1	1	27	0	98	centralDefender	2	39.6	15	53	acc
7	d7t1	1	27	0	98	centralDefender	2	39.6	30	53	acc
7	d7t1	1	27	0	98	centralDefender	2	46.5	45	53.4	acc
7	d7t1	1	27	0	98	centralDefender	2	54.3	60	53.6	acc
7	d7t1	1	27	0	98	centralDefender	2	22.4	15	91	dec
7	d7t1	1	27	0	98	centralDefender	1	29.7	30	4.4	dec
7	d7t1	1	27	0	98	centralDefender	2	33.5	45	67	dec
7	d7t1	1	27	0	98	centralDefender	2	34	60	91	dec
7	d7t1	1	39	0	83	centralMidfielder	1	69	15	41	distance
7	d7t1	1	39	0	83	centralMidfielder	1	120.3	30	41	distance
7	d7t1	1	39	0	83	centralMidfielder	1	147.3	45	24.8	distance
7	d7t1	1	39	0	83	centralMidfielder	1	188.7	60	24.8	distance
7	d7t1	1	39	0	83	centralMidfielder	1	55.4	15	41	hsd
7	d7t1	1	39	0	83	centralMidfielder	1	65.1	30	41	hsd
7	d7t1	1	39	0	83	centralMidfielder	1	65.1	45	41	hsd
7	d7t1	1	39	0	83	centralMidfielder	1	65.1	60	41	hsd
7	d7t1	1	39	0	83	centralMidfielder	2	23.1	15	59.8	spd
7	d7t1	1	39	0	83	centralMidfielder	2	23.1	30	59.8	spd
7	d7t1	1	39	0	83	centralMidfielder	2	23.1	45	59.8	spd
7	d7t1	1	39	0	83	centralMidfielder	1	26.7	60	5.2	spd
7	d7t1	1	39	0	83	centralMidfielder	2	22.6	15	49.9	acc
7	d7t1	1	39	0	83	centralMidfielder	1	28.4	30	22.7	acc
7	d7t1	1	39	0	83	centralMidfielder	1	28.4	45	22.7	acc
7	d7t1	1	39	0	83	centralMidfielder	1	31.8	60	22.7	acc
7	d7t1	1	39	0	83	centralMidfielder	2	18.9	15	50	dec
7	d7t1	1	39	0	83	centralMidfielder	2	29.3	30	63.7	dec
7	d7t1	1	39	0	83	centralMidfielder	2	31.5	45	63.7	dec
7	d7t1	1	39	0	83	centralMidfielder	2	34.4	60	63.7	dec
7	d7t1	1	40	0	98	rightBack	2	78.4	15	71.3	distance
7	d7t1	1	40	0	98	rightBack	1	141.4	30	41	distance
7	d7t1	1	40	0	98	rightBack	1	173.5	45	41.1	distance
7	d7t1	1	40	0	98	rightBack	1	195.7	60	41.1	distance
7	d7t1	1	40	0	98	rightBack	2	70	15	71.3	hsd
7	d7t1	1	40	0	98	rightBack	1	94.5	30	40.9	hsd
7	d7t1	1	40	0	98	rightBack	1	94.5	45	40.9	hsd
7	d7t1	1	40	0	98	rightBack	1	94.5	60	40.9	hsd
7	d7t1	1	40	0	98	rightBack	1	50.1	15	38.7	spd
7	d7t1	1	40	0	98	rightBack	1	53.4	30	40.9	spd
7	d7t1	1	40	0	98	rightBack	1	53.4	45	40.9	spd
7	d7t1	1	40	0	98	rightBack	1	53.4	60	40.9	spd
7	d7t1	1	40	0	98	rightBack	1	38.1	15	38.7	acc
7	d7t1	1	40	0	98	rightBack	1	43.2	30	38.7	acc
7	d7t1	1	40	0	98	rightBack	1	43.2	45	38.7	acc
7	d7t1	1	40	0	98	rightBack	1	43.2	60	38.7	acc
7	d7t1	1	40	0	98	rightBack	1	27.2	15	32	dec
7	d7t1	1	40	0	98	rightBack	1	30.9	30	32	dec
7	d7t1	1	40	0	98	rightBack	1	33	45	32	dec
7	d7t1	1	40	0	98	rightBack	2	40.8	60	53.8	dec
7	d7t1	1	41	0	98	centralDefender	1	82	15	38.6	distance
7	d7t1	1	41	0	98	centralDefender	1	118.5	30	38.8	distance
7	d7t1	1	41	0	98	centralDefender	1	157.9	45	38.6	distance
7	d7t1	1	41	0	98	centralDefender	1	192.5	60	38.8	distance
7	d7t1	1	41	0	98	centralDefender	1	73.6	15	38.6	hsd
7	d7t1	1	41	0	98	centralDefender	1	79.6	30	38.6	hsd
7	d7t1	1	41	0	98	centralDefender	1	79.6	45	38.6	hsd
7	d7t1	1	41	0	98	centralDefender	1	79.6	60	38.6	hsd
7	d7t1	1	41	0	98	centralDefender	1	44.6	15	38.6	spd
7	d7t1	1	41	0	98	centralDefender	1	44.6	30	38.6	spd
7	d7t1	1	41	0	98	centralDefender	1	44.6	45	38.6	spd
7	d7t1	1	41	0	98	centralDefender	1	44.6	60	38.6	spd
7	d7t1	1	41	0	98	centralDefender	2	23.7	15	70.7	acc
7	d7t1	1	41	0	98	centralDefender	2	23.7	30	70.7	acc
7	d7t1	1	41	0	98	centralDefender	1	30.6	45	10.8	acc
7	d7t1	1	41	0	98	centralDefender	1	30.6	60	10.8	acc
7	d7t1	1	41	0	98	centralDefender	1	20.6	15	38.7	dec
7	d7t1	1	41	0	98	centralDefender	1	27.7	30	38.7	dec
7	d7t1	1	41	0	98	centralDefender	1	34.5	45	38.7	dec
7	d7t1	1	41	0	98	centralDefender	1	34.5	60	38.7	dec
7	d7t1	1	50	0	98	striker	2	73.1	15	91.1	distance
7	d7t1	1	50	0	98	striker	2	104.1	30	59.9	distance
7	d7t1	1	50	0	98	striker	2	134	45	62.4	distance
7	d7t1	1	50	0	98	striker	2	166.7	60	62	distance
7	d7t1	1	50	0	98	striker	2	56.7	15	91	hsd
7	d7t1	1	50	0	98	striker	2	56.7	30	91	hsd
7	d7t1	1	50	0	98	striker	2	59.4	45	91.5	hsd
7	d7t1	1	50	0	98	striker	2	59.4	60	91.5	hsd
7	d7t1	1	50	0	98	striker	2	32.7	15	91	spd
7	d7t1	1	50	0	98	striker	2	32.7	30	91	spd
7	d7t1	1	50	0	98	striker	2	32.7	45	91	spd
7	d7t1	1	50	0	98	striker	2	32.7	60	91	spd
7	d7t1	1	50	0	98	striker	2	33.3	15	59.6	acc
7	d7t1	1	50	0	98	striker	2	41.3	30	59.9	acc
7	d7t1	1	50	0	98	striker	1	48.3	45	13.2	acc
7	d7t1	1	50	0	98	striker	1	48.3	60	13.2	acc
7	d7t1	1	50	0	98	striker	1	21.7	15	3.3	dec
7	d7t1	1	50	0	98	striker	1	24.6	30	12.9	dec
7	d7t1	1	50	0	98	striker	1	29.1	45	13.2	dec
7	d7t1	1	50	0	98	striker	1	32.6	60	13.2	dec
7	d7t1	1	57	0	98	centralMidfielder	1	75.9	15	24.7	distance
7	d7t1	1	57	0	98	centralMidfielder	1	119.1	30	24.8	distance
7	d7t1	1	57	0	98	centralMidfielder	1	160.6	45	25.1	distance
7	d7t1	1	57	0	98	centralMidfielder	1	194.3	60	25.2	distance
7	d7t1	1	57	0	98	centralMidfielder	1	61.9	15	24.7	hsd
7	d7t1	1	57	0	98	centralMidfielder	1	64.4	30	25.1	hsd
7	d7t1	1	57	0	98	centralMidfielder	1	74.6	45	25.1	hsd
7	d7t1	1	57	0	98	centralMidfielder	1	74.6	60	25.1	hsd
7	d7t1	1	57	0	98	centralMidfielder	1	32.2	15	24.7	spd
7	d7t1	1	57	0	98	centralMidfielder	1	32.2	30	24.7	spd
7	d7t1	1	57	0	98	centralMidfielder	1	32.2	45	24.7	spd
7	d7t1	1	57	0	98	centralMidfielder	1	32.2	60	24.7	spd
7	d7t1	1	57	0	98	centralMidfielder	2	21.4	15	88.1	acc
7	d7t1	1	57	0	98	centralMidfielder	2	31.2	30	82.3	acc
7	d7t1	1	57	0	98	centralMidfielder	1	32.3	45	10.8	acc
7	d7t1	1	57	0	98	centralMidfielder	1	38.6	60	10.8	acc
7	d7t1	1	57	0	98	centralMidfielder	1	18.3	15	10.9	dec
7	d7t1	1	57	0	98	centralMidfielder	2	21.1	30	66.2	dec
7	d7t1	1	57	0	98	centralMidfielder	1	28.8	45	10.9	dec
7	d7t1	1	57	0	98	centralMidfielder	1	35.3	60	10.9	dec
7	d7t1	1	62	0	47	leftBack	1	49.9	15	41	distance
7	d7t1	1	62	0	47	leftBack	1	88.3	30	14.4	distance
7	d7t1	1	62	0	47	leftBack	1	117.5	45	14.6	distance
7	d7t1	1	62	0	47	leftBack	1	146.9	60	14.8	distance
7	d7t1	1	62	0	47	leftBack	1	17.9	15	12.1	hsd
7	d7t1	1	62	0	47	leftBack	1	20.6	30	19.9	hsd
7	d7t1	1	62	0	47	leftBack	1	26.6	45	45.5	hsd
7	d7t1	1	62	0	47	leftBack	1	26.6	60	45.5	hsd
7	d7t1	1	62	0	47	leftBack	1	9	15	44.8	spd
7	d7t1	1	62	0	47	leftBack	1	9	30	44.8	spd
7	d7t1	1	62	0	47	leftBack	1	9	45	44.8	spd
7	d7t1	1	62	0	47	leftBack	1	9	60	44.8	spd
7	d7t1	1	62	0	47	leftBack	1	17	15	15.6	acc
7	d7t1	1	62	0	47	leftBack	1	20.6	30	19.9	acc
7	d7t1	1	62	0	47	leftBack	1	25.3	45	45.5	acc
7	d7t1	1	62	0	47	leftBack	1	26.6	60	45.5	acc
7	d7t1	1	62	0	47	leftBack	1	13.1	15	15.7	dec
7	d7t1	1	62	0	47	leftBack	1	17.6	30	44.9	dec
7	d7t1	1	62	0	47	leftBack	1	17.6	45	44.9	dec
7	d7t1	1	62	0	47	leftBack	1	17.6	60	44.9	dec
7	d7t1	1	65	0	98	striker	1	65.6	15	33.2	distance
7	d7t1	1	65	0	98	striker	2	98.9	30	66.3	distance
7	d7t1	1	65	0	98	striker	2	130.1	45	66.6	distance
7	d7t1	1	65	0	98	striker	2	163.9	60	66.8	distance
7	d7t1	1	65	0	98	striker	1	48.1	15	33.1	hsd
7	d7t1	1	65	0	98	striker	1	48.1	30	33.1	hsd
7	d7t1	1	65	0	98	striker	1	51.3	45	19.9	hsd
7	d7t1	1	65	0	98	striker	1	51.3	60	19.9	hsd
7	d7t1	1	65	0	98	striker	1	29.4	15	3.1	spd
7	d7t1	1	65	0	98	striker	1	29.4	30	3.1	spd
7	d7t1	1	65	0	98	striker	1	29.4	45	3.1	spd
7	d7t1	1	65	0	98	striker	1	29.4	60	3.1	spd
7	d7t1	1	65	0	98	striker	1	27.2	15	3.1	acc
7	d7t1	1	65	0	98	striker	1	27.2	30	3.1	acc
7	d7t1	1	65	0	98	striker	1	27.2	45	3.1	acc
7	d7t1	1	65	0	98	striker	2	30.5	60	53.4	acc
7	d7t1	1	65	0	98	striker	1	26.8	15	33.2	dec
7	d7t1	1	65	0	98	striker	1	27.9	30	1.4	dec
7	d7t1	1	65	0	98	striker	1	30.2	45	1.4	dec
7	d7t1	1	65	0	98	striker	2	33.9	60	71.3	dec
7	d7t1	1	70	0	47	rightWinger	1	68.6	15	41	distance
7	d7t1	1	70	0	47	rightWinger	1	112.8	30	24.8	distance
7	d7t1	1	70	0	47	rightWinger	1	160.3	45	24.8	distance
7	d7t1	1	70	0	47	rightWinger	1	195.8	60	25	distance
7	d7t1	1	70	0	47	rightWinger	1	45.4	15	24.8	hsd
7	d7t1	1	70	0	47	rightWinger	1	63.8	30	24.8	hsd
7	d7t1	1	70	0	47	rightWinger	1	78.9	45	24.8	hsd
7	d7t1	1	70	0	47	rightWinger	1	78.9	60	24.8	hsd
7	d7t1	1	70	0	47	rightWinger	1	27.5	15	41	spd
7	d7t1	1	70	0	47	rightWinger	1	27.5	30	41	spd
7	d7t1	1	70	0	47	rightWinger	1	27.5	45	41	spd
7	d7t1	1	70	0	47	rightWinger	1	27.5	60	41	spd
7	d7t1	1	70	0	47	rightWinger	1	23.5	15	40.9	acc
7	d7t1	1	70	0	47	rightWinger	1	23.5	30	40.9	acc
7	d7t1	1	70	0	47	rightWinger	1	26.6	45	19.8	acc
7	d7t1	1	70	0	47	rightWinger	1	28.4	60	1	acc
7	d7t1	1	70	0	47	rightWinger	1	26.6	15	38.7	dec
7	d7t1	1	70	0	47	rightWinger	1	26.6	30	38.7	dec
7	d7t1	1	70	0	47	rightWinger	1	26.6	45	38.7	dec
7	d7t1	1	70	0	47	rightWinger	1	26.9	60	41.5	dec
7	d7t1	1	110	1	15	centralMidfielder	2	76.5	15	55.1	distance
7	d7t1	1	110	1	15	centralMidfielder	2	103.7	30	55.3	distance
7	d7t1	1	110	1	15	centralMidfielder	2	130.8	45	55.5	distance
7	d7t1	1	110	1	15	centralMidfielder	2	157.3	60	55.8	distance
7	d7t1	1	110	1	15	centralMidfielder	2	61.4	15	55.1	hsd
7	d7t1	1	110	1	15	centralMidfielder	2	61.4	30	55.1	hsd
7	d7t1	1	110	1	15	centralMidfielder	2	67.5	45	55.5	hsd
7	d7t1	1	110	1	15	centralMidfielder	2	79.5	60	55.1	hsd
7	d7t1	1	110	1	15	centralMidfielder	2	38.8	15	55	spd
7	d7t1	1	110	1	15	centralMidfielder	2	38.8	30	55	spd
7	d7t1	1	110	1	15	centralMidfielder	2	38.8	45	55	spd
7	d7t1	1	110	1	15	centralMidfielder	2	51.4	60	55	spd
7	d7t1	1	110	1	15	centralMidfielder	2	21.1	15	54.9	acc
7	d7t1	1	110	1	15	centralMidfielder	2	24	30	54.2	acc
7	d7t1	1	110	1	15	centralMidfielder	2	31.1	45	55.5	acc
7	d7t1	1	110	1	15	centralMidfielder	2	39.7	60	54.9	acc
7	d7t1	1	110	1	15	centralMidfielder	2	17.8	15	54.2	dec
7	d7t1	1	110	1	15	centralMidfielder	2	17.8	30	54.2	dec
7	d7t1	1	110	1	15	centralMidfielder	2	23.2	45	54.8	dec
7	d7t1	1	110	1	15	centralMidfielder	2	26.2	60	55.1	dec
7	d7t1	1	116	0	98	leftWinger	1	81.8	15	24.8	distance
7	d7t1	1	116	0	98	leftWinger	1	115.5	30	24.9	distance
7	d7t1	1	116	0	98	leftWinger	1	150.9	45	25.1	distance
7	d7t1	1	116	0	98	leftWinger	2	185.5	60	62	distance
7	d7t1	1	116	0	98	leftWinger	1	67.4	15	24.8	hsd
7	d7t1	1	116	0	98	leftWinger	1	71.5	30	25.1	hsd
7	d7t1	1	116	0	98	leftWinger	1	79.2	45	25.1	hsd
7	d7t1	1	116	0	98	leftWinger	1	79.2	60	25.1	hsd
7	d7t1	1	116	0	98	leftWinger	1	50.7	15	24.7	spd
7	d7t1	1	116	0	98	leftWinger	1	51.3	30	25.1	spd
7	d7t1	1	116	0	98	leftWinger	1	51.8	45	25.1	spd
7	d7t1	1	116	0	98	leftWinger	1	51.8	60	25.1	spd
7	d7t1	1	116	0	98	leftWinger	2	22	15	68.1	acc
7	d7t1	1	116	0	98	leftWinger	2	30.7	30	49.7	acc
7	d7t1	1	116	0	98	leftWinger	1	38.1	45	3.3	acc
7	d7t1	1	116	0	98	leftWinger	2	51.3	60	49.7	acc
7	d7t1	1	116	0	98	leftWinger	1	21	15	13.1	dec
7	d7t1	1	116	0	98	leftWinger	2	25.6	30	68.5	dec
7	d7t1	1	116	0	98	leftWinger	2	27.6	45	70.4	dec
7	d7t1	1	116	0	98	leftWinger	2	29.6	60	68.2	dec
8	d8t3	3	12	0	46	offensiveMidfielder	1	67.3	15	13.4	distance
8	d8t3	3	12	0	46	offensiveMidfielder	1	114.6	30	28.2	distance
8	d8t3	3	12	0	46	offensiveMidfielder	1	152.7	45	16.7	distance
8	d8t3	3	12	0	46	offensiveMidfielder	1	201.5	60	16.9	distance
8	d8t3	3	12	0	46	offensiveMidfielder	1	53.3	15	13.3	hsd
8	d8t3	3	12	0	46	offensiveMidfielder	1	60.8	30	40.9	hsd
8	d8t3	3	12	0	46	offensiveMidfielder	1	72.6	45	28.1	hsd
8	d8t3	3	12	0	46	offensiveMidfielder	1	72.6	60	28.1	hsd
8	d8t3	3	12	0	46	offensiveMidfielder	1	22.8	15	28.1	spd
8	d8t3	3	12	0	46	offensiveMidfielder	1	35.5	30	28.1	spd
8	d8t3	3	12	0	46	offensiveMidfielder	1	43.1	45	28.1	spd
8	d8t3	3	12	0	46	offensiveMidfielder	1	43.1	60	28.1	spd
8	d8t3	3	12	0	46	offensiveMidfielder	1	28.4	15	27.7	acc
8	d8t3	3	12	0	46	offensiveMidfielder	1	34.5	30	27.8	acc
8	d8t3	3	12	0	46	offensiveMidfielder	1	34.5	45	27.8	acc
8	d8t3	3	12	0	46	offensiveMidfielder	1	39.5	60	27.8	acc
8	d8t3	3	12	0	46	offensiveMidfielder	1	23.8	15	39.1	dec
8	d8t3	3	12	0	46	offensiveMidfielder	1	26.8	30	1.9	dec
8	d8t3	3	12	0	46	offensiveMidfielder	1	36.1	45	28.2	dec
8	d8t3	3	12	0	46	offensiveMidfielder	1	36.1	60	28.2	dec
8	d8t3	3	13	0	90	offensiveMidfielder	2	79.2	15	54.2	distance
8	d8t3	3	13	0	90	offensiveMidfielder	2	113	30	63.2	distance
8	d8t3	3	13	0	90	offensiveMidfielder	2	153.9	45	64.9	distance
8	d8t3	3	13	0	90	offensiveMidfielder	2	176	60	65.3	distance
8	d8t3	3	13	0	90	offensiveMidfielder	2	70	15	54.2	hsd
8	d8t3	3	13	0	90	offensiveMidfielder	2	70	30	54.2	hsd
8	d8t3	3	13	0	90	offensiveMidfielder	2	71	45	66.5	hsd
8	d8t3	3	13	0	90	offensiveMidfielder	2	84.5	60	54.1	hsd
8	d8t3	3	13	0	90	offensiveMidfielder	2	50.5	15	66.5	spd
8	d8t3	3	13	0	90	offensiveMidfielder	2	50.5	30	66.5	spd
8	d8t3	3	13	0	90	offensiveMidfielder	2	56.8	45	66.5	spd
8	d8t3	3	13	0	90	offensiveMidfielder	2	56.8	60	66.5	spd
8	d8t3	3	13	0	90	offensiveMidfielder	2	23.9	15	66.4	acc
8	d8t3	3	13	0	90	offensiveMidfielder	2	23.9	30	66.4	acc
8	d8t3	3	13	0	90	offensiveMidfielder	2	35.9	45	66.4	acc
8	d8t3	3	13	0	90	offensiveMidfielder	2	35.9	60	66.4	acc
8	d8t3	3	13	0	90	offensiveMidfielder	2	23.9	15	66.6	dec
8	d8t3	3	13	0	90	offensiveMidfielder	1	26.1	30	7.7	dec
8	d8t3	3	13	0	90	offensiveMidfielder	1	26.1	45	7.7	dec
8	d8t3	3	13	0	90	offensiveMidfielder	1	33.6	60	29.1	dec
8	d8t3	3	16	0	73	centralMidfielder	2	68.3	15	66.8	distance
8	d8t3	3	16	0	73	centralMidfielder	2	112.2	30	66.8	distance
8	d8t3	3	16	0	73	centralMidfielder	2	152.2	45	66.8	distance
8	d8t3	3	16	0	73	centralMidfielder	2	179.2	60	66.8	distance
8	d8t3	3	16	0	73	centralMidfielder	2	43	15	66.8	hsd
8	d8t3	3	16	0	73	centralMidfielder	2	49.3	30	66.8	hsd
8	d8t3	3	16	0	73	centralMidfielder	2	49.3	45	66.8	hsd
8	d8t3	3	16	0	73	centralMidfielder	2	59.9	60	67.5	hsd
8	d8t3	3	16	0	73	centralMidfielder	2	25.7	15	55.8	spd
8	d8t3	3	16	0	73	centralMidfielder	2	25.7	30	55.8	spd
8	d8t3	3	16	0	73	centralMidfielder	2	25.7	45	55.8	spd
8	d8t3	3	16	0	73	centralMidfielder	2	34.5	60	67.5	spd
8	d8t3	3	16	0	73	centralMidfielder	2	28.5	15	55.8	acc
8	d8t3	3	16	0	73	centralMidfielder	2	28.5	30	55.8	acc
8	d8t3	3	16	0	73	centralMidfielder	2	28.5	45	55.8	acc
8	d8t3	3	16	0	73	centralMidfielder	2	28.5	60	55.8	acc
8	d8t3	3	16	0	73	centralMidfielder	2	21.5	15	55.9	dec
8	d8t3	3	16	0	73	centralMidfielder	1	24.6	30	1.9	dec
8	d8t3	3	16	0	73	centralMidfielder	2	28	45	56.5	dec
8	d8t3	3	16	0	73	centralMidfielder	2	28	60	56.5	dec
8	d8t3	3	20	0	95	centralDefender	1	73	15	41.8	distance
8	d8t3	3	20	0	95	centralDefender	1	138.8	30	42	distance
8	d8t3	3	20	0	95	centralDefender	1	167	45	42	distance
8	d8t3	3	20	0	95	centralDefender	1	197.5	60	42	distance
8	d8t3	3	20	0	95	centralDefender	1	63.3	15	41.8	hsd
8	d8t3	3	20	0	95	centralDefender	1	109.2	30	42	hsd
8	d8t3	3	20	0	95	centralDefender	1	109.2	45	42	hsd
8	d8t3	3	20	0	95	centralDefender	1	109.2	60	42	hsd
8	d8t3	3	20	0	95	centralDefender	2	33.3	15	64.3	spd
8	d8t3	3	20	0	95	centralDefender	2	33.3	30	64.3	spd
8	d8t3	3	20	0	95	centralDefender	2	33.3	45	64.3	spd
8	d8t3	3	20	0	95	centralDefender	2	33.3	60	64.3	spd
8	d8t3	3	20	0	95	centralDefender	1	25.9	15	25.4	acc
8	d8t3	3	20	0	95	centralDefender	1	34.2	30	41.9	acc
8	d8t3	3	20	0	95	centralDefender	1	34.2	45	41.9	acc
8	d8t3	3	20	0	95	centralDefender	1	34.2	60	41.9	acc
8	d8t3	3	20	0	95	centralDefender	2	26.4	15	80.4	dec
8	d8t3	3	20	0	95	centralDefender	2	26.4	30	80.4	dec
8	d8t3	3	20	0	95	centralDefender	2	26.4	45	80.4	dec
8	d8t3	3	20	0	95	centralDefender	2	26.4	60	80.4	dec
8	d8t3	3	21	0	95	centralMidfielder	2	72.4	15	64.4	distance
8	d8t3	3	21	0	95	centralMidfielder	2	136.3	30	66.8	distance
8	d8t3	3	21	0	95	centralMidfielder	2	175.9	45	66.8	distance
8	d8t3	3	21	0	95	centralMidfielder	2	220.5	60	66.8	distance
8	d8t3	3	21	0	95	centralMidfielder	2	51.8	15	60.9	hsd
8	d8t3	3	21	0	95	centralMidfielder	2	98.9	30	66.8	hsd
8	d8t3	3	21	0	95	centralMidfielder	2	98.9	45	66.8	hsd
8	d8t3	3	21	0	95	centralMidfielder	2	106.2	60	66.8	hsd
8	d8t3	3	21	0	95	centralMidfielder	2	30.4	15	66.5	spd
8	d8t3	3	21	0	95	centralMidfielder	2	47.8	30	66.7	spd
8	d8t3	3	21	0	95	centralMidfielder	2	47.8	45	66.7	spd
8	d8t3	3	21	0	95	centralMidfielder	2	47.8	60	66.7	spd
8	d8t3	3	21	0	95	centralMidfielder	2	22.4	15	72.6	acc
8	d8t3	3	21	0	95	centralMidfielder	1	32.3	30	4	acc
8	d8t3	3	21	0	95	centralMidfielder	1	32.4	45	4	acc
8	d8t3	3	21	0	95	centralMidfielder	1	33.8	60	13.4	acc
8	d8t3	3	21	0	95	centralMidfielder	2	20.4	15	90.3	dec
8	d8t3	3	21	0	95	centralMidfielder	1	26	30	1.9	dec
8	d8t3	3	21	0	95	centralMidfielder	2	32.6	45	66.8	dec
8	d8t3	3	21	0	95	centralMidfielder	2	38.3	60	66.8	dec
8	d8t3	3	22	1	5	offensiveMidfielder	2	67.6	15	47	distance
8	d8t3	3	22	1	5	offensiveMidfielder	2	111.9	30	49.5	distance
8	d8t3	3	22	1	5	offensiveMidfielder	2	160.3	45	49.6	distance
8	d8t3	3	22	1	5	offensiveMidfielder	2	186.7	60	49.2	distance
8	d8t3	3	22	1	5	offensiveMidfielder	2	40	15	46.9	hsd
8	d8t3	3	22	1	5	offensiveMidfielder	2	46.3	30	49.4	hsd
8	d8t3	3	22	1	5	offensiveMidfielder	2	46.3	45	49.4	hsd
8	d8t3	3	22	1	5	offensiveMidfielder	2	63.9	60	46.9	hsd
8	d8t3	3	22	1	5	offensiveMidfielder	2	23.6	15	46.9	spd
8	d8t3	3	22	1	5	offensiveMidfielder	2	23.6	30	46.9	spd
8	d8t3	3	22	1	5	offensiveMidfielder	2	23.6	45	46.9	spd
8	d8t3	3	22	1	5	offensiveMidfielder	2	34.8	60	46.9	spd
8	d8t3	3	22	1	5	offensiveMidfielder	2	15.9	15	48.3	acc
8	d8t3	3	22	1	5	offensiveMidfielder	2	16.7	30	45.8	acc
8	d8t3	3	22	1	5	offensiveMidfielder	2	21.5	45	48.8	acc
8	d8t3	3	22	1	5	offensiveMidfielder	2	30.7	60	49.1	acc
8	d8t3	3	22	1	5	offensiveMidfielder	2	22.2	15	47	dec
8	d8t3	3	22	1	5	offensiveMidfielder	2	27	30	47	dec
8	d8t3	3	22	1	5	offensiveMidfielder	2	29.6	45	47.2	dec
8	d8t3	3	22	1	5	offensiveMidfielder	2	42.7	60	47	dec
8	d8t3	3	35	0	95	centralDefender	2	66.9	15	93.5	distance
8	d8t3	3	35	0	95	centralDefender	2	106.6	30	93.5	distance
8	d8t3	3	35	0	95	centralDefender	2	142.1	45	93.6	distance
8	d8t3	3	35	0	95	centralDefender	2	170.3	60	93.8	distance
8	d8t3	3	35	0	95	centralDefender	2	51.7	15	93.5	hsd
8	d8t3	3	35	0	95	centralDefender	2	51.7	30	93.5	hsd
8	d8t3	3	35	0	95	centralDefender	2	54.9	45	93.5	hsd
8	d8t3	3	35	0	95	centralDefender	2	54.9	60	93.5	hsd
8	d8t3	3	35	0	95	centralDefender	1	18.4	15	30.5	spd
8	d8t3	3	35	0	95	centralDefender	1	18.4	30	30.5	spd
8	d8t3	3	35	0	95	centralDefender	1	18.4	45	30.5	spd
8	d8t3	3	35	0	95	centralDefender	1	18.4	60	30.5	spd
8	d8t3	3	35	0	95	centralDefender	1	19.7	15	25.4	acc
8	d8t3	3	35	0	95	centralDefender	1	24.9	30	21.3	acc
8	d8t3	3	35	0	95	centralDefender	1	25.7	45	16.6	acc
8	d8t3	3	35	0	95	centralDefender	1	29.1	60	21.8	acc
8	d8t3	3	35	0	95	centralDefender	1	15.1	15	21.4	dec
8	d8t3	3	35	0	95	centralDefender	1	25.1	30	21.4	dec
8	d8t3	3	35	0	95	centralDefender	1	25.1	45	21.4	dec
8	d8t3	3	35	0	95	centralDefender	1	25.1	60	21.4	dec
8	d8t3	3	46	0	95	offensiveMidfielder	1	83.2	15	11.9	distance
8	d8t3	3	46	0	95	offensiveMidfielder	1	133.5	30	12	distance
8	d8t3	3	46	0	95	offensiveMidfielder	2	182.9	45	93.5	distance
8	d8t3	3	46	0	95	offensiveMidfielder	2	212.6	60	93.7	distance
8	d8t3	3	46	0	95	offensiveMidfielder	1	71	15	11.9	hsd
8	d8t3	3	46	0	95	offensiveMidfielder	2	90.5	30	93.2	hsd
8	d8t3	3	46	0	95	offensiveMidfielder	2	122.1	45	93.5	hsd
8	d8t3	3	46	0	95	offensiveMidfielder	2	122.1	60	93.5	hsd
8	d8t3	3	46	0	95	offensiveMidfielder	1	57.1	15	14.7	spd
8	d8t3	3	46	0	95	offensiveMidfielder	1	57.1	30	14.7	spd
8	d8t3	3	46	0	95	offensiveMidfielder	1	57.1	45	14.7	spd
8	d8t3	3	46	0	95	offensiveMidfielder	1	63.7	60	14.7	spd
8	d8t3	3	46	0	95	offensiveMidfielder	2	42.3	15	93.1	acc
8	d8t3	3	46	0	95	offensiveMidfielder	2	55.1	30	93.1	acc
8	d8t3	3	46	0	95	offensiveMidfielder	2	55.1	45	93.1	acc
8	d8t3	3	46	0	95	offensiveMidfielder	2	55.1	60	93.1	acc
8	d8t3	3	46	0	95	offensiveMidfielder	2	38.9	15	93.2	dec
8	d8t3	3	46	0	95	offensiveMidfielder	2	52.3	30	93.2	dec
8	d8t3	3	46	0	95	offensiveMidfielder	2	52.3	45	93.2	dec
[truncated: 31,360 more rows]
