# Supplementary material for: Analysis of peak locomotor demands in women’s football–the influence of different epoch lengths
Source: PLoS One. 2024 May 23;19(5):e0303759. doi: 10.1371/journal.pone.0303759 (PMC11115260; doi:10.1371/journal.pone.0303759)
Supplement: S2 File — (XLSX) [file pone.0303759.s002.xlsx]

## Sheet: Sheet1
epochLength	minutesPlayedRunning	emmean	SE	df	lower.CL	upper.CL	metric
15	94	72.4	0.8	97	70.8	74	Total distance
30	94	113.2	0.8	97	111.6	114.8	Total distance
45	94	148.9	0.8	97	147.3	150.5	Total distance
60	94	182.6	0.8	97	181	184.2	Total distance
15	94	55.2	1	98	53.2	57.2	HSRD
30	94	60.9	1	98	58.9	62.9	HSRD
45	94	65.3	1	98	63.3	67.3	HSRD
60	94	70.4	1	98	68.4	72.4	HSRD
15	94	38.4	0.9	98	36.7	40.2	SpD
30	94	39.3	0.9	98	37.6	41	SpD
45	94	40.4	0.9	98	38.7	42.1	SpD
60	94	41.9	0.9	98	40.2	43.6	SpD
15	94	26.1	0.4	99	25.3	27	Acc distance
30	94	30.2	0.4	99	29.3	31	Acc distance
45	94	33.6	0.4	99	32.7	34.4	Acc distance
60	94	37.1	0.4	99	36.2	37.9	Acc distance
15	94	22.7	0.3	98	22	23.4	Dec distance
30	94	26.9	0.3	98	26.2	27.5	Dec distance
45	94	30.1	0.3	98	29.4	30.8	Dec distance
60	94	33.3	0.3	98	32.6	34	Dec distance
