# Supplementary material for: Analysis of peak locomotor demands in women’s football–the influence of different epoch lengths
Source: PLoS One. 2024 May 23;19(5):e0303759. doi: 10.1371/journal.pone.0303759 (PMC11115260; doi:10.1371/journal.pone.0303759)
Supplement: S3 File — (XLSX) [file pone.0303759.s003.xlsx]

## Sheet: Sheet1
contrast	estimate	SE	df	lower.CL	upper.CL	t.ratio	p.value	metric
15 - 60	-110.2	0.2	4898	-110.7	-109.6	-441.9	0	Total distance
30 - 60	-69.4	0.2	4898	-70	-68.8	-278.1	0	Total distance
45 - 60	-33.7	0.2	4898	-34.3	-33.1	-135.4	0	Total distance
15 - 60	-15.3	0.2	4865	-15.8	-14.7	-68.2	0	HSRD
30 - 60	-9.5	0.2	4865	-10	-9	-42.3	0	HSRD
45 - 60	-5.1	0.2	4865	-5.6	-4.6	-22.7	0	HSRD
15 - 60	-3.4	0.1	4870	-3.7	-3.2	-29.4	0	SpD
30 - 60	-2.6	0.1	4870	-2.8	-2.3	-21.8	0	SpD
45 - 60	-1.5	0.1	4870	-1.8	-1.2	-12.7	0	SpD
15 - 60	-10.9	0.1	4844	-11.2	-10.6	-93.3	0	Acc distance
30 - 60	-6.9	0.1	4844	-7.2	-6.6	-58.9	0	Acc distance
45 - 60	-3.5	0.1	4844	-3.8	-3.2	-29.8	0	Acc distance
15 - 60	-10.6	0.1	4842	-10.8	-10.4	-104.4	0	Dec distance
30 - 60	-6.4	0.1	4842	-6.7	-6.2	-63.5	0	Dec distance
45 - 60	-3.2	0.1	4842	-3.4	-2.9	-31.3	0	Dec distance
