# Supplementary material for: Analysis of peak locomotor demands in women’s football–the influence of different epoch lengths
Source: PLoS One. 2024 May 23;19(5):e0303759. doi: 10.1371/journal.pone.0303759 (PMC11115260; doi:10.1371/journal.pone.0303759)
Supplement: S4 File — (XLSX) [file pone.0303759.s004.xlsx]

## Sheet: Sheet1
contrast	ratio	SE	df	lower.CL	upper.CL	metric
15/60	39.7	0.3	9700	39	40.4	Total distance
30/60	62	0.2	9700	61.5	62.5	Total distance
45/60	81.5	0.1	9700	81.2	81.9	Total distance
15/60	78.3	0.4	9800	77.3	79.4	HSRD
30/60	86.5	0.4	9800	85.7	87.4	HSRD
45/60	92.8	0.3	9800	92	93.5	HSRD
15/60	91.8	0.3	9800	91	92.6	SpD
30/60	93.9	0.3	9800	93.2	94.6	SpD
45/60	96.4	0.3	9800	95.8	97.1	SpD
15/60	70.5	0.4	9900	69.5	71.6	Acc distance
30/60	81.4	0.4	9900	80.5	82.3	Acc distance
45/60	90.6	0.3	9900	89.8	91.4	Acc distance
15/60	68.2	0.4	9800	67.2	69.2	Dec distance
30/60	80.7	0.3	9800	79.9	81.5	Dec distance
45/60	90.5	0.3	9800	89.7	91.2	Dec distance
